# Supplementary material for: Pollination effectiveness affects the level of generalisation of a plant species with phenotypically plastic flowers
Source: AoB Plants. 2025 Jan 10;17(3):plae065. doi: 10.1093/aobpla/plae065 (PMC12190806; doi:10.1093/aobpla/plae065)
Supplement: plae065_suppl_Supplementary_Data [file plae065_suppl_supplementary_data.xls]

## Sheet: Dataset_1
Dataset_1: Pollinator_Abundance_Per_Population
Site	Date	Functional Group	Season	Number
Baza	20180425	LARGEBEETLE	spring	1
Baza	20180404	LARGEBUTTERFLY	spring	2
Baza	20180404	LARGEBUTTERFLY	spring	2
Baza	20180425	LARGEBUTTERFLY	spring	2
Baza	20180425	LARGEBUTTERFLY	spring	2
Baza	20180404	LTLB	spring	20
Baza	20180404	LTLB	spring	55
Baza	20180425	LTLB	spring	100
Baza	20180425	LTLB	spring	15
Baza	20180425	LTLB	spring	35
Baza	20180425	SMALLHOVERFLY	spring	11
Baza	20180404	STLB	spring	7
Baza	20180425	STLB	spring	17
Baza	20180425	STLB	spring	5
Baza	20180404	STMB	spring	3
Baza	20180404	STSB	spring	15
Baza	20180425	STSB	spring	12
Baza	20180404	THRIPS	spring	15
Malaha	20130406	HAWKMOTH	spring	33
Malaha	20130406	HONEYBEE	spring	20
Malaha	20130323	LARGEBEEFLY	spring	5
Malaha	20130323	LARGEBEEFLY	spring	3
Malaha	20130406	LARGEBEEFLY	spring	7
Malaha	20130406	LARGEBEEFLY	spring	4
Malaha	20130406	LARGEBEEFLY	spring	8
Malaha	20130406	LARGEBEEFLY	spring	27
Malaha	20130406	LARGEBEEFLY	spring	25
Malaha	20130406	LARGEBEETLE	spring	4
Malaha	20130406	LARGEBEETLE	spring	8
Malaha	20180515	LARGEBUTTERFLY	spring	2
Malaha	20130406	LARGEBUTTERFLY	spring	3
Malaha	20130406	LARGEBUTTERFLY	spring	9
Malaha	20130406	LARGEBUTTERFLY	spring	9
Malaha	20130406	LARGEBUTTERFLY	spring	20
Malaha	20130406	LARGEFLY	spring	13
Malaha	20130406	LARGEFLY	spring	3
Malaha	20130406	LARGEFLY	spring	2
Malaha	20130406	LARGEFLY	spring	1
Malaha	20130406	LARGEHOVERFLY	spring	3
Malaha	20180514	LTLB	spring	50
Malaha	20180515	LTLB	spring	125
Malaha	20130323	LTLB	spring	4
Malaha	20130406	LTLB	spring	7
Malaha	20130406	LTLB	spring	16
Malaha	20130406	LTLB	spring	40
Malaha	20130406	LTLB	spring	16
Malaha	20130406	LTLB	spring	8
Malaha	20130406	LTLB	spring	1
Malaha	20130406	LTLB	spring	9
Malaha	20130406	LTMB	spring	113
Malaha	20130406	SMALLBEEFLY	spring	3
Malaha	20130406	SMALLBEETLE	spring	1
Malaha	20130406	SMALLBEETLE	spring	3
Malaha	20130406	SMALLBEETLE	spring	1
Malaha	20130406	SMALLBEETLE	spring	1
Malaha	20130406	SMALLBUTTERFLY	spring	1
Malaha	20130406	SMALLBUTTERFLY	spring	2
Malaha	20130406	SMALLBUTTERFLY	spring	1
Malaha	20130406	SMALLDIVINGBEETLE	spring	3
Malaha	20130406	SMALLDIVINGBEETLE	spring	10
Malaha	20130323	SMALLFLY	spring	1
Malaha	20130406	SMALLFLY	spring	3
Malaha	20130406	SMALLFLY	spring	1
Malaha	20180515	SMALLHOVERFLY	spring	2
Malaha	20130406	SMALLHOVERFLY	spring	2
Malaha	20130406	SMALLHOVERFLY	spring	2
Malaha	20130406	SMALLHOVERFLY	spring	7
Malaha	20130406	SMALLMOTH	spring	1
Malaha	20130406	STLB	spring	10
Malaha	20130406	STLB	spring	1
Malaha	20130406	STLB	spring	1
Malaha	20130406	STMB	spring	1
Malaha	20130406	STMB	spring	4
Malaha	20130406	STMB	spring	10
Malaha	20130406	STMB	spring	1
Malaha	20180515	STSB	spring	4
Malaha	20130406	STSB	spring	1
Malaha	20130406	STSB	spring	1
Malaha	20130406	STSB	spring	1
Malaha	20170601	LARGEBEEFLY	summer	15
Malaha	20170601	LARGEBEEFLY	summer	5
Malaha	20170601	LARGEBEEFLY	summer	2
Malaha	20170601	LARGEBUTTERFLY	summer	42
Malaha	20170601	LARGEBUTTERFLY	summer	7
Malaha	20170601	LARGEBUTTERFLY	summer	17
Malaha	20170601	LARGEHOVERFLY	summer	7
Malaha	20170601	LTLB	summer	5
Malaha	20170601	SMALLBEETLE	summer	4
Malaha	20170601	SMALLBEETLE	summer	2
Malaha	20170601	SMALLBEETLE	summer	2
Malaha	20170601	SMALLDIVINGBEETLE	summer	2
Malaha	20170601	SMALLHOVERFLY	summer	28
Malaha	20170601	SMALLHOVERFLY	summer	4
Malaha	20170601	SMALLHOVERFLY	summer	2
Malaha	20170601	SMALLHOVERFLY	summer	3
Malaha	20170601	SMALLMOTH	summer	7
Malaha	20170601	STLB	summer	3
Malaha	20170601	STSB	summer	100
Malaha	20170601	STSB	summer	6
Malaha	20170601	STSB	summer	9
Malaha	20170601	STSB	summer	3
Malaha	20170601	STSB	summer	7
Malaha	20170601	STSB	summer	2
Malaha	20170601	THRIPS	summer	4
Negratin	20190403	BUG	spring	1
Negratin	20190313	HAWKMOTH	spring	2
Negratin	20190313	HAWKMOTH	spring	11
Negratin	20190313	HAWKMOTH	spring	3
Negratin	20190403	LARGEANT	spring	1
Negratin	20190430	LARGEANT	spring	1
Negratin	20190430	LARGEANT	spring	1
Negratin	20190403	LARGEANT	spring	1
Negratin	20190403	LARGEANT	spring	2
Negratin	20190403	LARGEANT	spring	1
Negratin	20190430	LARGEANT	spring	1
Negratin	20190415	LARGEANT	spring	1
Negratin	20190415	LARGEANT	spring	2
Negratin	20190430	LARGEANT	spring	4
Negratin	20190430	LARGEANT	spring	1
Negratin	20190430	LARGEANT	spring	2
Negratin	20190430	LARGEANT	spring	1
Negratin	20190313	LARGEBEEFLY	spring	15
Negratin	20190318	LARGEBEEFLY	spring	17
Negratin	20190318	LARGEBEEFLY	spring	4
Negratin	20190313	LARGEBEEFLY	spring	2
Negratin	20190313	LARGEBEEFLY	spring	1
Negratin	20190318	LARGEBEEFLY	spring	3
Negratin	20190321	LARGEBEEFLY	spring	3
Negratin	20190318	LARGEBEEFLY	spring	2
Negratin	20190318	LARGEBEEFLY	spring	2
Negratin	20190415	LARGEBEEFLY	spring	7
Negratin	20190415	LARGEBEEFLY	spring	3
Negratin	20190412	LARGEBEEFLY	spring	1
Negratin	20190415	LARGEBEEFLY	spring	3
Negratin	20190430	LARGEBEEFLY	spring	1
Negratin	20190430	LARGEBEEFLY	spring	3
Negratin	20190321	LARGEBEEFLY	spring	1
Negratin	20190430	LARGEBEEFLY	spring	1
Negratin	20190313	LARGEBEEFLY	spring	6
Negratin	20190321	LARGEBEEFLY	spring	7
Negratin	20190321	LARGEBEEFLY	spring	1
Negratin	20190321	LARGEBEEFLY	spring	6
Negratin	20190321	LARGEBEEFLY	spring	8
Negratin	20190318	LARGEBEEFLY	spring	5
Negratin	20190318	LARGEBEEFLY	spring	4
Negratin	20190321	LARGEBEEFLY	spring	2
Negratin	20190321	LARGEBEEFLY	spring	1
Negratin	20190318	LARGEBEEFLY	spring	2
Negratin	20190403	LARGEBEEFLY	spring	1
Negratin	20190318	LARGEBEEFLY	spring	2
Negratin	20190403	LARGEBEEFLY	spring	1
Negratin	20190321	LARGEBEEFLY	spring	2
Negratin	20190318	LARGEBEEFLY	spring	6
Negratin	20190321	LARGEBEEFLY	spring	10
Negratin	20190321	LARGEBEEFLY	spring	1
Negratin	20190403	LARGEBEETLE	spring	1
Negratin	20190318	LARGEBEETLE	spring	2
Negratin	20190412	LARGEBEETLE	spring	1
Negratin	20190403	LARGEBEETLE	spring	1
Negratin	20190403	LARGEBEETLE	spring	3
Negratin	20190415	LARGEBEETLE	spring	1
Negratin	20190403	LARGEBEETLE	spring	1
Negratin	20190415	LARGEBEETLE	spring	1
Negratin	20190415	LARGEBEETLE	spring	2
Negratin	20190430	LARGEBEETLE	spring	1
Negratin	20190415	LARGEBEETLE	spring	1
Negratin	20190430	LARGEBEETLE	spring	1
Negratin	20190403	LARGEBEETLE	spring	1
Negratin	20190430	LARGEBEETLE	spring	3
Negratin	20190430	LARGEBEETLE	spring	4
Negratin	20190415	LARGEBEETLE	spring	1
Negratin	20190430	LARGEBEETLE	spring	1
Negratin	20190403	LARGEBEETLE	spring	1
Negratin	20190430	LARGEBEETLE	spring	1
Negratin	20190403	LARGEBEETLE	spring	1
Negratin	20190430	LARGEBEETLE	spring	2
Negratin	20190430	LARGEBEETLE	spring	1
Negratin	20190430	LARGEBEETLE	spring	2
Negratin	20190318	LARGEBEETLE	spring	1
Negratin	20190318	LARGEBEETLE	spring	1
Negratin	20190403	LARGEBEETLE	spring	1
Negratin	20190430	LARGEBEETLE	spring	3
Negratin	20190318	LARGEBEETLE	spring	1
Negratin	20190415	LARGEBEETLE	spring	4
Negratin	20190430	LARGEBEETLE	spring	3
Negratin	20190415	LARGEBEETLE	spring	3
Negratin	20190430	LARGEBEETLE	spring	7
Negratin	20190430	LARGEBEETLE	spring	3
Negratin	20190403	LARGEBEETLE	spring	1
Negratin	20190430	LARGEBEETLE	spring	2
Negratin	20190430	LARGEBEETLE	spring	1
Negratin	20190403	LARGEBEETLE	spring	1
Negratin	20190318	LARGEBUTTERFLY	spring	20
Negratin	20190318	LARGEBUTTERLFY	spring	3
Negratin	20190318	LARGEBUTTERLFY	spring	2
Negratin	20190318	LARGEBUTTERLFY	spring	1
Negratin	20190318	LARGEBUTTERLFY	spring	2
Negratin	20190313	LARGEBUTTERLFY	spring	1
Negratin	20190427	LARGEBUTTERLFY	spring	1
Negratin	20190322	LARGEBUTTERLFY	spring	1
Negratin	20190412	LARGEFLY	spring	1
Negratin	20190403	LARGEHOVERFLY	spring	1
Negratin	20190313	LTLB	spring	5
Negratin	20190318	LTLB	spring	8
Negratin	20190403	LTLB	spring	3
Negratin	20190412	LTLB	spring	1
Negratin	20190415	LTLB	spring	7
Negratin	20190427	LTLB	spring	3
Negratin	20190318	LTLB	spring	6
Negratin	20190403	LTLB	spring	9
Negratin	20190412	LTLB	spring	1
Negratin	20190415	LTLB	spring	6
Negratin	20190427	LTLB	spring	3
Negratin	20190313	LTLB	spring	3
Negratin	20190318	LTLB	spring	1
Negratin	20190403	LTLB	spring	1
Negratin	20190403	LTLB	spring	24
Negratin	20190412	LTLB	spring	1
Negratin	20190427	LTLB	spring	1
Negratin	20190313	LTLB	spring	2
Negratin	20190318	LTLB	spring	1
Negratin	20190313	LTLB	spring	1
Negratin	20190318	LTLB	spring	1
Negratin	20190318	LTLB	spring	4
Negratin	20190318	LTLB	spring	1
Negratin	20190318	LTLB	spring	1
Negratin	20190403	LTLB	spring	3
Negratin	20190318	LTLB	spring	3
Negratin	20190318	LTLB	spring	1
Negratin	20190318	LTLB	spring	7
Negratin	20190318	LTLB	spring	5
Negratin	20190313	LTLB	spring	5
Negratin	20190412	LTLB	spring	1
Negratin	20190415	LTLB	spring	4
Negratin	20190313	LTLB	spring	7
Negratin	20190318	LTLB	spring	2
Negratin	20190412	LTLB	spring	1
Negratin	20190415	LTLB	spring	6
Negratin	20190313	LTLB	spring	1
Negratin	20190318	LTLB	spring	2
Negratin	20190321	LTLB	spring	1
Negratin	20190412	LTLB	spring	12
Negratin	20190415	LTLB	spring	6
Negratin	20190403	LTLB	spring	1
Negratin	20190329	LTLB	spring	1
Negratin	20190313	LTLB	spring	3
Negratin	20190322	LTLB	spring	1
Negratin	20190403	LTLB	spring	3
Negratin	20190322	LTLB	spring	6
Negratin	20190329	LTLB	spring	2
Negratin	20190403	LTLB	spring	1
Negratin	20190322	LTLB	spring	1
Negratin	20190403	LTLB	spring	4
Negratin	20190415	LTLB	spring	2
Negratin	20190313	LTLB	spring	1
Negratin	20190322	LTLB	spring	1
Negratin	20190403	LTLB	spring	7
Negratin	20190415	LTLB	spring	3
Negratin	20190313	LTLB	spring	1
Negratin	20190318	LTLB	spring	2
Negratin	20190403	LTLB	spring	3
Negratin	20190313	LTLB	spring	3
Negratin	20190318	LTLB	spring	3
Negratin	20190403	LTLB	spring	11
Negratin	20190318	LTLB	spring	9
Negratin	20190318	LTLB	spring	12
Negratin	20190318	LTLB	spring	2
Negratin	20190403	LTLB	spring	2
Negratin	20190318	LTLB	spring	12
Negratin	20190318	LTLB	spring	3
Negratin	20190417	LTLB	spring	1
Negratin	20190318	LTLB	spring	2
Negratin	20190313	LTLB	spring	1
Negratin	20190322	LTLB	spring	1
Negratin	20190412	LTLB	spring	3
Negratin	20190403	LTLB	spring	3
Negratin	20190412	LTLB	spring	2
Negratin	20190313	LTLB	spring	1
Negratin	20190313	LTLB	spring	11
Negratin	20190318	LTLB	spring	2
Negratin	20190318	LTLB	spring	2
Negratin	20190403	LTLB	spring	2
Negratin	20190415	LTLB	spring	10
Negratin	20190427	LTLB	spring	8
Negratin	20190430	LTLB	spring	6
Negratin	20190313	LTLB	spring	3
Negratin	20190313	LTLB	spring	37
Negratin	20190318	LTLB	spring	4
Negratin	20190318	LTLB	spring	2
Negratin	20190403	LTLB	spring	2
Negratin	20190412	LTLB	spring	1
Negratin	20190415	LTLB	spring	7
Negratin	20190427	LTLB	spring	7
Negratin	20190430	LTLB	spring	4
Negratin	20190313	LTLB	spring	2
Negratin	20190318	LTLB	spring	1
Negratin	20190318	LTLB	spring	10
Negratin	20190403	LTLB	spring	2
Negratin	20190415	LTLB	spring	6
Negratin	20190427	LTLB	spring	10
Negratin	20190430	LTLB	spring	2
Negratin	20190313	LTLB	spring	1
Negratin	20190318	LTLB	spring	4
Negratin	20190427	LTLB	spring	1
Negratin	20190417	LTLB	spring	1
Negratin	20190427	LTLB	spring	4
Negratin	20190430	LTLB	spring	1
Negratin	20190318	LTLB	spring	1
Negratin	20190427	LTLB	spring	2
Negratin	20190427	LTLB	spring	1
Negratin	20190403	LTLB	spring	2
Negratin	20190403	LTLB	spring	1
Negratin	20190318	LTLB	spring	3
Negratin	20190318	LTLB	spring	1
Negratin	20190403	LTLB	spring	2
Negratin	20190403	LTLB	spring	9
Negratin	20190415	LTLB	spring	4
Negratin	20190417	LTLB	spring	1
Negratin	20190427	LTLB	spring	4
Negratin	20190318	LTLB	spring	1
Negratin	20190403	LTLB	spring	6
Negratin	20190415	LTLB	spring	4
Negratin	20190417	LTLB	spring	3
Negratin	20190427	LTLB	spring	2
Negratin	20190313	LTLB	spring	2
Negratin	20190403	LTLB	spring	11
Negratin	20190415	LTLB	spring	10
Negratin	20190417	LTLB	spring	6
Negratin	20190417	LTLB	spring	4
Negratin	20190427	LTLB	spring	10
Negratin	20190430	LTLB	spring	4
Negratin	20190313	LTLB	spring	23
Negratin	20190313	LTLB	spring	6
Negratin	20190318	LTLB	spring	15
Negratin	20190321	LTLB	spring	3
Negratin	20190321	LTLB	spring	5
Negratin	20190322	LTLB	spring	3
Negratin	20190403	LTLB	spring	14
Negratin	20190415	LTLB	spring	10
Negratin	20190417	LTLB	spring	4
Negratin	20190417	LTLB	spring	3
Negratin	20190427	LTLB	spring	2
Negratin	20190427	LTLB	spring	10
Negratin	20190430	LTLB	spring	1
Negratin	20190313	LTLB	spring	1
Negratin	20190318	LTLB	spring	2
Negratin	20190321	LTLB	spring	2
Negratin	20190322	LTLB	spring	2
Negratin	20190403	LTLB	spring	1
Negratin	20190403	LTLB	spring	1
Negratin	20190318	LTLB	spring	1
Negratin	20190318	LTLB	spring	8
Negratin	20190417	LTLB	spring	1
Negratin	20190427	LTLB	spring	1
Negratin	20190322	LTLB	spring	2
Negratin	20190403	LTLB	spring	4
Negratin	20190412	LTLB	spring	1
Negratin	20190415	LTLB	spring	6
Negratin	20190322	LTLB	spring	2
Negratin	20190430	LTLB	spring	4
Negratin	20190430	LTLB	spring	1
Negratin	20190318	LTLB	spring	4
Negratin	20190322	LTLB	spring	2
Negratin	20190415	LTLB	spring	6
Negratin	20190417	LTLB	spring	3
Negratin	20190313	LTLB	spring	1
Negratin	20190321	LTLB	spring	2
Negratin	20190322	LTLB	spring	6
Negratin	20190403	LTLB	spring	3
Negratin	20190412	LTLB	spring	1
Negratin	20190415	LTLB	spring	12
Negratin	20190417	LTLB	spring	6
Negratin	20190427	LTLB	spring	6
Negratin	20190313	LTLB	spring	1
Negratin	20190318	LTLB	spring	10
Negratin	20190321	LTLB	spring	2
Negratin	20190322	LTLB	spring	2
Negratin	20190403	LTLB	spring	9
Negratin	20190412	LTLB	spring	3
Negratin	20190415	LTLB	spring	10
Negratin	20190417	LTLB	spring	6
Negratin	20190427	LTLB	spring	3
Negratin	20190415	LTLB	spring	3
Negratin	20190403	LTLB	spring	1
Negratin	20190412	LTLB	spring	1
Negratin	20190415	LTLB	spring	2
Negratin	20190313	LTLB	spring	4
Negratin	20190322	LTLB	spring	3
Negratin	20190403	LTLB	spring	7
Negratin	20190412	LTLB	spring	1
Negratin	20190415	LTLB	spring	7
Negratin	20190313	LTLB	spring	1
Negratin	20190318	LTLB	spring	4
Negratin	20190322	LTLB	spring	9
Negratin	20190403	LTLB	spring	18
Negratin	20190412	LTLB	spring	5
Negratin	20190415	LTLB	spring	4
Negratin	20190415	LTLB	spring	10
Negratin	20190417	LTLB	spring	5
Negratin	20190427	LTLB	spring	9
Negratin	20190427	LTLB	spring	12
Negratin	20190430	LTLB	spring	7
Negratin	20190430	LTLB	spring	8
Negratin	20190313	LTLB	spring	3
Negratin	20190318	LTLB	spring	5
Negratin	20190322	LTLB	spring	2
Negratin	20190403	LTLB	spring	5
Negratin	20190412	LTLB	spring	1
Negratin	20190417	LTLB	spring	2
Negratin	20190427	LTLB	spring	4
Negratin	20190430	LTLB	spring	3
Negratin	20190318	LTLB	spring	3
Negratin	20190403	LTLB	spring	5
Negratin	20190412	LTLB	spring	2
Negratin	20190417	LTLB	spring	3
Negratin	20190427	LTLB	spring	4
Negratin	20190430	LTLB	spring	3
Negratin	20190322	LTLB	spring	1
Negratin	20190403	LTLB	spring	1
Negratin	20190412	LTLB	spring	2
Negratin	20190415	LTLB	spring	2
Negratin	20190427	LTLB	spring	1
Negratin	20190313	LTLB	spring	3
Negratin	20190318	LTLB	spring	8
Negratin	20190322	LTLB	spring	1
Negratin	20190403	LTLB	spring	5
Negratin	20190412	LTLB	spring	13
Negratin	20190415	LTLB	spring	6
Negratin	20190417	LTLB	spring	9
Negratin	20190427	LTLB	spring	9
Negratin	20190430	LTLB	spring	6
Negratin	20190430	LTLB	spring	5
Negratin	20190318	LTLB	spring	12
Negratin	20190322	LTLB	spring	1
Negratin	20190403	LTLB	spring	4
Negratin	20190412	LTLB	spring	6
Negratin	20190417	LTLB	spring	2
Negratin	20190427	LTLB	spring	4
Negratin	20190313	LTLB	spring	1
Negratin	20190318	LTLB	spring	2
Negratin	20190322	LTLB	spring	1
Negratin	20190403	LTLB	spring	4
Negratin	20190427	LTLB	spring	1
Negratin	20190313	LTLB	spring	7
Negratin	20190318	LTLB	spring	8
Negratin	20190403	LTLB	spring	2
Negratin	20190427	LTLB	spring	2
Negratin	20190403	LTLB	spring	1
Negratin	20190412	LTLB	spring	2
Negratin	20190427	LTLB	spring	2
Negratin	20190430	LTLB	spring	6
Negratin	20190313	LTLB	spring	1
Negratin	20190318	LTLB	spring	2
Negratin	20190322	LTLB	spring	1
Negratin	20190403	LTLB	spring	4
Negratin	20190412	LTLB	spring	1
Negratin	20190412	LTLB	spring	1
Negratin	20190415	LTLB	spring	6
Negratin	20190417	LTLB	spring	2
Negratin	20190427	LTLB	spring	6
Negratin	20190313	LTLB	spring	2
Negratin	20190318	LTLB	spring	4
Negratin	20190322	LTLB	spring	1
Negratin	20190403	LTLB	spring	6
Negratin	20190403	LTLB	spring	15
Negratin	20190412	LTLB	spring	4
Negratin	20190412	LTLB	spring	1
Negratin	20190417	LTLB	spring	10
Negratin	20190427	LTLB	spring	8
Negratin	20190430	LTLB	spring	10
Negratin	20190313	LTLB	spring	1
Negratin	20190403	LTLB	spring	4
Negratin	20190412	LTLB	spring	3
Negratin	20190417	LTLB	spring	2
Negratin	20190427	LTLB	spring	3
Negratin	20190403	LTLB	spring	4
Negratin	20190313	LTLB	spring	1
Negratin	20190318	LTLB	spring	4
Negratin	20190412	LTLB	spring	1
Negratin	20190313	LTLB	spring	10
Negratin	20190318	LTLB	spring	10
Negratin	20190318	LTLB	spring	2
Negratin	20190322	LTLB	spring	3
Negratin	20190403	LTLB	spring	8
Negratin	20190412	LTLB	spring	15
Negratin	20190322	LTLB	spring	3
Negratin	20190313	LTLB	spring	2
Negratin	20190322	LTLB	spring	1
Negratin	20190318	LTLB	spring	2
Negratin	20190403	LTLB	spring	1
Negratin	20190412	LTLB	spring	1
Negratin	20190313	LTLB	spring	1
Negratin	20190318	LTLB	spring	2
Negratin	20190403	LTLB	spring	6
Negratin	20190412	LTLB	spring	4
Negratin	20190417	LTLB	spring	1
Negratin	20190412	LTLB	spring	1
Negratin	20190313	LTLB	spring	1
Negratin	20190322	LTLB	spring	1
Negratin	20190403	LTLB	spring	4
Negratin	20190412	LTLB	spring	12
Negratin	20190403	LTLB	spring	2
Negratin	20190412	LTLB	spring	4
Negratin	20190322	LTLB	spring	1
Negratin	20190318	LTLB	spring	1
Negratin	20190322	LTLB	spring	1
Negratin	20190313	LTLB	spring	3
Negratin	20190318	LTLB	spring	2
Negratin	20190322	LTLB	spring	1
Negratin	20190313	LTLB	spring	1
Negratin	20190318	LTLB	spring	4
Negratin	20190322	LTLB	spring	4
Negratin	20190322	LTLB	spring	2
Negratin	20190417	LTLB	spring	1
Negratin	20190313	LTLB	spring	3
Negratin	20190318	LTLB	spring	7
Negratin	20190322	LTLB	spring	2
Negratin	20190322	LTLB	spring	2
Negratin	20190313	LTLB	spring	1
Negratin	20190318	LTLB	spring	10
Negratin	20190417	POLLENWASP	spring	1
Negratin	20190417	POLLENWASP	spring	1
Negratin	20190313	SMALLBEETLE	spring	1
Negratin	20190415	SMALLBEETLE	spring	1
Negratin	20190415	SMALLBEETLE	spring	1
Negratin	20190403	SMALLBEETLE	spring	1
Negratin	20190318	SMALLBEETLE	spring	1
Negratin	20190415	SMALLBEETLE	spring	1
Negratin	20190415	SMALLBEETLE	spring	4
Negratin	20190412	SMALLBEETLE	spring	1
Negratin	20190318	SMALLBEETLE	spring	1
Negratin	20190427	SMALLBEETLE	spring	1
Negratin	20190318	SMALLBEETLE	spring	1
Negratin	20190313	SMALLBEETLE	spring	1
Negratin	20190415	SMALLDIVINGBEETLE	spring	1
Negratin	20190415	SMALLDIVINGBEETLE	spring	8
Negratin	20190403	SMALLDIVINGBEETLE	spring	1
Negratin	20190412	SMALLDIVINGBEETLE	spring	1
Negratin	20190415	SMALLDIVINGBEETLE	spring	1
Negratin	20190415	SMALLDIVINGBEETLE	spring	2
Negratin	20190415	SMALLDIVINGBEETLE	spring	3
Negratin	20190415	SMALLDIVINGBEETLE	spring	5
Negratin	20190415	SMALLDIVINGBEETLE	spring	2
Negratin	20190415	SMALLDIVINGBEETLE	spring	1
Negratin	20190415	SMALLDIVINGBEETLE	spring	2
Negratin	20190415	SMALLDIVINGBEETLE	spring	4
Negratin	20190415	SMALLDIVINGBEETLE	spring	3
Negratin	20190430	SMALLDIVINGBEETLE	spring	1
Negratin	20190415	SMALLDIVINGBEETLE	spring	3
Negratin	20190415	SMALLDIVINGBEETLE	spring	4
Negratin	20190403	SMALLDIVINGBEETLE	spring	1
Negratin	20190415	SMALLDIVINGBEETLE	spring	25
Negratin	20190415	SMALLDIVINGBEETLE	spring	1
Negratin	20190415	SMALLDIVINGBEETLE	spring	20
Negratin	20190415	SMALLDIVINGBEETLE	spring	15
Negratin	20190415	SMALLDIVINGBEETLE	spring	4
Negratin	20190415	SMALLDIVINGBEETLE	spring	1
Negratin	20190412	SMALLDIVINGBEETLE	spring	1
Negratin	20190415	SMALLDIVINGBEETLE	spring	5
Negratin	20190412	SMALLDIVINGBEETLE	spring	1
Negratin	20190415	SMALLDIVINGBEETLE	spring	5
Negratin	20190415	SMALLDIVINGBEETLE	spring	5
Negratin	20190430	SMALLDIVINGBEETLE	spring	5
Negratin	20190415	SMALLDIVINGBEETLE	spring	5
Negratin	20190415	SMALLDIVINGBEETLE	spring	3
Negratin	20190415	SMALLDIVINGBEETLE	spring	4
Negratin	20190430	SMALLDIVINGBEETLE	spring	2
Negratin	20190430	SMALLDIVINGBEETLE	spring	2
Negratin	20190415	SMALLHOVERFLY	spring	2
Negratin	20190430	SMALLWASP	spring	1
Negratin	20190415	SMALLWASP	spring	2
Negratin	20190415	SMALLWASP	spring	1
Negratin	20190415	SMALLWASP	spring	5
Negratin	20190430	SMALLWASP	spring	10
Negratin	20190430	SMALLWASP	spring	5
Negratin	20190430	SMALLWASP	spring	1
Negratin	20190430	SMALLWASP	spring	3
Negratin	20190318	STLB	spring	22
Negratin	20190430	STLB	spring	4
Negratin	20190430	STLB	spring	2
Negratin	20190403	STLB	spring	6
Negratin	20190430	STLB	spring	2
Negratin	20190403	STLB	spring	2
Negratin	20190318	STLB	spring	3
Negratin	20190318	STLB	spring	2
Negratin	20190415	STMB	spring	1
Negratin	20190417	STMB	spring	3
Negratin	20190430	STMB	spring	2
Negratin	20190430	STMB	spring	2
Negratin	20190430	STMB	spring	2
Negratin	20190415	STMB	spring	3
Negratin	20190430	STMB	spring	3
Negratin	20190430	STMB	spring	3
Negratin	20190430	STMB	spring	2
Negratin	20190430	STMB	spring	7
Negratin	20190430	STMB	spring	3
Negratin	20190415	STMB	spring	1
Negratin	20190430	STMB	spring	1
Negratin	20190415	STMB	spring	1
Negratin	20190403	STMB	spring	1
Negratin	20190430	STMB	spring	1
Negratin	20190427	STSB	spring	1
Negratin	20190430	STSB	spring	2
Negratin	20190318	STSB	spring	2
Negratin	20190403	STSB	spring	3
Negratin	20190415	STSB	spring	7
Negratin	20190430	STSB	spring	3
Negratin	20190415	STSB	spring	6
Negratin	20190430	STSB	spring	3
Negratin	20190415	STSB	spring	4
Negratin	20190427	STSB	spring	7
Negratin	20190430	STSB	spring	3
Negratin	20190430	STSB	spring	1
Negratin	20190430	STSB	spring	2
Negratin	20190415	STSB	spring	1
Negratin	20190415	STSB	spring	3
Negratin	20190430	STSB	spring	2
Negratin	20190415	STSB	spring	6
Negratin	20190415	STSB	spring	2
Negratin	20190430	STSB	spring	3
Negratin	20190427	STSB	spring	1
Negratin	20190430	STSB	spring	1
Negratin	20190430	STSB	spring	1
Negratin	20190430	STSB	spring	2
Negratin	20190430	STSB	spring	2
Negratin	20190430	STSB	spring	2
Negratin	20190430	STSB	spring	2
Negratin	20190427	STSB	spring	3
Negratin	20190430	STSB	spring	3
Negratin	20190430	STSB	spring	2
Negratin	20190430	STSB	spring	2
Negratin	20190430	STSB	spring	2
Negratin	20190415	STSB	spring	1
Negratin	20190430	STSB	spring	1
Negratin	20190430	STSB	spring	1
Negratin	20190415	STSB	spring	2
Negratin	20190415	STSB	spring	12
Negratin	20190415	STSB	spring	17
Negratin	20190427	STSB	spring	1
Negratin	20190430	STSB	spring	2
Negratin	20190430	STSB	spring	10
Negratin	20190430	STSB	spring	2
Negratin	20190430	STSB	spring	2
Negratin	20190415	STSB	spring	4
Negratin	20190427	STSB	spring	4
Negratin	20190427	STSB	spring	4
Negratin	20190430	STSB	spring	2
Negratin	20190430	STSB	spring	2
Negratin	20190403	STSB	spring	2
Negratin	20190430	STSB	spring	6
Negratin	20190417	STSB	spring	1
Negratin	20190430	STSB	spring	2
Negratin	20190430	STSB	spring	2
Negratin	20190427	STSB	spring	2
Negratin	20190430	STSB	spring	1
Negratin	20190430	STSB	spring	1
Negratin	20190322	STSB	spring	1
Negratin	20190430	STSB	spring	1
Negratin	20190430	STXSB	spring	1
Negratin	20190415	STXSB	spring	2
Negratin	20190430	STXSB	spring	1
Negratin	20190430	STXSB	spring	3
Negratin	20190430	STXSB	spring	1
Negratin	20190609	APHID	summer	1
Negratin	20190717	BUG	summer	1
Negratin	20190717	BUG	summer	1
Negratin	20190604	BUG	summer	1
Negratin	20190717	BUG	summer	1
Negratin	20190605	BUG	summer	2
Negratin	20190612	BUG	summer	1
Negratin	20190530	BUG	summer	1
Negratin	20190606	BUG	summer	1
Negratin	20190604	BUG	summer	1
Negratin	20190604	BUG	summer	1
Negratin	20190604	BUG	summer	1
Negratin	20190605	BUG	summer	1
Negratin	20190717	BUG	summer	1
Negratin	20190717	LARGEANT	summer	1
Negratin	20190604	LARGEANT	summer	1
Negratin	20190717	LARGEANT	summer	1
Negratin	20190604	LARGEANT	summer	1
Negratin	20190612	LARGEANT	summer	1
Negratin	20190605	LARGEANT	summer	1
Negratin	20190612	LARGEANT	summer	1
Negratin	20190530	LARGEANT	summer	1
Negratin	20190604	LARGEANT	summer	1
Negratin	20190605	LARGEANT	summer	1
Negratin	20190606	LARGEANT	summer	1
Negratin	20190612	LARGEANT	summer	1
Negratin	20190502	LARGEANT	summer	2
Negratin	20190612	LARGEANT	summer	1
Negratin	20190502	LARGEANT	summer	1
Negratin	20190604	LARGEANT	summer	1
Negratin	20190525	LARGEANT	summer	1
Negratin	20190604	LARGEANT	summer	4
Negratin	20190605	LARGEANT	summer	1
Negratin	20190606	LARGEANT	summer	1
Negratin	20190604	LARGEANT	summer	1
Negratin	20190605	LARGEANT	summer	1
Negratin	20190612	LARGEANT	summer	1
Negratin	20190525	LARGEANT	summer	1
Negratin	20190606	LARGEANT	summer	1
Negratin	20190609	LARGEANT	summer	2
Negratin	20190612	LARGEANT	summer	4
Negratin	20190609	LARGEANT	summer	1
Negratin	20190502	LARGEANT	summer	3
Negratin	20190604	LARGEANT	summer	7
Negratin	20190606	LARGEANT	summer	1
Negratin	20190609	LARGEANT	summer	1
Negratin	20190612	LARGEANT	summer	1
Negratin	20190717	LARGEANT	summer	2
Negratin	20190604	LARGEANT	summer	1
Negratin	20190605	LARGEANT	summer	1
Negratin	20190606	LARGEANT	summer	1
Negratin	20190609	LARGEANT	summer	1
Negratin	20190717	LARGEANT	summer	1
Negratin	20190609	LARGEANT	summer	1
Negratin	20190609	LARGEANT	summer	1
Negratin	20190612	LARGEANT	summer	1
Negratin	20190609	LARGEANT	summer	1
Negratin	20190605	LARGEANT	summer	1
Negratin	20190609	LARGEANT	summer	1
Negratin	20190525	LARGEBEETLE	summer	1
Negratin	20190502	LARGEBEETLE	summer	1
Negratin	20190502	LARGEBEETLE	summer	1
Negratin	20190502	LARGEBEETLE	summer	1
Negratin	20190502	LARGEBEETLE	summer	1
Negratin	20190502	LARGEBEETLE	summer	1
Negratin	20190525	LARGEBEETLE	summer	1
Negratin	20190502	LARGEBEETLE	summer	1
Negratin	20190502	LARGEBEETLE	summer	1
Negratin	20190502	LARGEBEETLE	summer	1
Negratin	20190502	LARGEBEETLE	summer	1
Negratin	20190502	LARGEBEETLE	summer	6
Negratin	20190604	LARGEBUTTERFLY	summer	1
Negratin	20190604	LARGEBUTTERLFY	summer	1
Negratin	20190525	LARGEBUTTERLFY	summer	2
Negratin	20190525	LARGEBUTTERLFY	summer	9
Negratin	20190525	LARGEBUTTERLFY	summer	2
Negratin	20190604	LARGEBUTTERLFY	summer	1
Negratin	20190530	LARGEBUTTERLFY	summer	4
Negratin	20190530	LARGEBUTTERLFY	summer	1
Negratin	20190604	LARGEBUTTERLFY	summer	3
Negratin	20190604	LARGEBUTTERLFY	summer	3
Negratin	20190717	LARGEFLY	summer	1
Negratin	20190717	LARGEFLY	summer	4
Negratin	20190525	LARGEHOVERFLY	summer	1
Negratin	20190717	LARGEWASP	summer	1
Negratin	20190717	LARGEWASP	summer	1
Negratin	20190609	LONGTONGUEDFLY	summer	1
Negratin	20190525	LONGTONGUEDFLY	summer	1
Negratin	20190502	LTLB	summer	2
Negratin	20190502	LTLB	summer	1
Negratin	20190502	LTLB	summer	2
Negratin	20190502	LTLB	summer	1
Negratin	20190502	LTLB	summer	2
Negratin	20190502	LTLB	summer	2
Negratin	20190502	LTLB	summer	2
Negratin	20190717	LTLB	summer	2
Negratin	20190502	LTLB	summer	3
Negratin	20190502	LTLB	summer	1
Negratin	20190502	LTLB	summer	4
Negratin	20190502	LTLB	summer	8
Negratin	20190502	LTLB	summer	8
Negratin	20190717	LTLB	summer	1
Negratin	20190502	LTLB	summer	10
Negratin	20190717	LTLB	summer	12
Negratin	20190717	LTLB	summer	2
Negratin	20190502	LTLB	summer	6
Negratin	20190502	LTLB	summer	2
Negratin	20190604	LTLB	summer	14
Negratin	20190502	LTLB	summer	2
Negratin	20190604	LTLB	summer	2
Negratin	20190717	LTLB	summer	1
Negratin	20190502	LTLB	summer	2
Negratin	20190604	LTLB	summer	3
Negratin	20190717	LTLB	summer	5
Negratin	20190502	LTLB	summer	1
Negratin	20190530	LTLB	summer	2
Negratin	20190612	LTLB	summer	16
Negratin	20190612	LTLB	summer	2
Negratin	20190530	LTLB	summer	1
Negratin	20190612	LTLB	summer	3
Negratin	20190530	LTLB	summer	3
Negratin	20190612	LTLB	summer	1
Negratin	20190502	LTLB	summer	1
Negratin	20190530	LTLB	summer	2
Negratin	20190612	LTLB	summer	3
Negratin	20190530	LTLB	summer	4
Negratin	20190502	LTLB	summer	2
Negratin	20190530	LTLB	summer	6
Negratin	20190612	LTLB	summer	5
Negratin	20190502	LTLB	summer	4
Negratin	20190502	LTLB	summer	1
Negratin	20190530	SMALLANT	summer	1
Negratin	20190609	SMALLANT	summer	1
Negratin	20190717	SMALLBEEFLY	summer	2
Negratin	20190717	SMALLBEEFLY	summer	2
Negratin	20190612	SMALLBEETLE	summer	1
Negratin	20190604	SMALLBEETLE	summer	1
Negratin	20190525	SMALLBEETLE	summer	1
Negratin	20190525	SMALLBEETLE	summer	2
Negratin	20190525	SMALLBEETLE	summer	1
Negratin	20190604	SMALLBEETLE	summer	1
Negratin	20190612	SMALLBEETLE	summer	1
Negratin	20190525	SMALLBEETLE	summer	1
Negratin	20190502	SMALLBEETLE	summer	1
Negratin	20190530	SMALLBEETLE	summer	1
Negratin	20190530	SMALLBEETLE	summer	1
Negratin	20190606	SMALLBEETLE	summer	1
Negratin	20190612	SMALLBEETLE	summer	1
Negratin	20190525	SMALLBEETLE	summer	1
Negratin	20190612	SMALLBEETLE	summer	1
Negratin	20190525	SMALLBEETLE	summer	1
Negratin	20190525	SMALLBEETLE	summer	1
Negratin	20190609	SMALLBEETLE	summer	2
Negratin	20190525	SMALLBEETLE	summer	3
Negratin	20190609	SMALLBEETLE	summer	2
Negratin	20190612	SMALLBEETLE	summer	1
Negratin	20190530	SMALLBEETLE	summer	2
Negratin	20190604	SMALLBEETLE	summer	1
Negratin	20190609	SMALLBEETLE	summer	1
Negratin	20190530	SMALLBEETLE	summer	1
Negratin	20190612	SMALLBEETLE	summer	1
Negratin	20190612	SMALLBEETLE	summer	1
Negratin	20190609	SMALLBEETLE	summer	1
Negratin	20190612	SMALLBEETLE	summer	1
Negratin	20190612	SMALLBEETLE	summer	1
Negratin	20190612	SMALLBEETLE	summer	1
Negratin	20190525	SMALLBEETLE	summer	1
Negratin	20190525	SMALLBUTTERFLY	summer	1
Negratin	20190525	SMALLBUTTERFLY	summer	1
Negratin	20190502	SMALLDIVINGBEETLE	summer	1
Negratin	20190502	SMALLDIVINGBEETLE	summer	1
Negratin	20190605	SMALLDIVINGBEETLE	summer	1
Negratin	20190502	SMALLDIVINGBEETLE	summer	1
Negratin	20190604	SMALLDIVINGBEETLE	summer	1
Negratin	20190502	SMALLDIVINGBEETLE	summer	1
Negratin	20190717	SMALLDIVINGBEETLE	summer	1
Negratin	20190717	SMALLDIVINGBEETLE	summer	1
Negratin	20190717	SMALLDIVINGBEETLE	summer	1
Negratin	20190525	SMALLDIVINGBEETLE	summer	1
Negratin	20190717	SMALLDIVINGBEETLE	summer	1
Negratin	20190609	SMALLFLY	summer	1
Negratin	20190609	SMALLFLY	summer	1
Negratin	20190717	SMALLHOVERFLY	summer	6
Negratin	20190717	SMALLHOVERFLY	summer	5
Negratin	20190530	SMALLHOVERFLY	summer	2
Negratin	20190530	SMALLHOVERFLY	summer	2
Negratin	20190530	SMALLHOVERFLY	summer	1
Negratin	20190530	SMALLHOVERFLY	summer	3
Negratin	20190717	SMALLHOVERFLY	summer	2
Negratin	20190609	SMALLHOVERFLY	summer	2
Negratin	20190612	SMALLHOVERFLY	summer	1
Negratin	20190609	SMALLHOVERFLY	summer	2
Negratin	20190612	SMALLHOVERFLY	summer	1
Negratin	20190604	SMALLHOVERFLY	summer	2
Negratin	20190604	SMALLHOVERFLY	summer	2
Negratin	20190717	SMALLHOVERFLY	summer	1
Negratin	20190525	SMALLWASP	summer	1
Negratin	20190525	SMALLWASP	summer	1
Negratin	20190604	SMALLWASP	summer	1
Negratin	20190525	STLB	summer	1
Negratin	20190525	STLB	summer	2
Negratin	20190530	STLB	summer	3
Negratin	20190530	STLB	summer	2
Negratin	20190530	STLB	summer	2
Negratin	20190604	STLB	summer	6
Negratin	20190530	STLB	summer	1
Negratin	20190530	STLB	summer	1
Negratin	20190530	STLB	summer	2
Negratin	20190530	STLB	summer	1
Negratin	20190530	STLB	summer	1
Negratin	20190609	STLB	summer	2
Negratin	20190717	STLB	summer	1
Negratin	20190609	STLB	summer	4
Negratin	20190609	STLB	summer	2
Negratin	20190612	STLB	summer	2
Negratin	20190525	STLB	summer	1
Negratin	20190530	STLB	summer	2
Negratin	20190612	STLB	summer	3
Negratin	20190525	STLB	summer	1
Negratin	20190530	STLB	summer	3
Negratin	20190525	STLB	summer	1
Negratin	20190530	STLB	summer	3
Negratin	20190717	STLB	summer	3
Negratin	20190525	STLB	summer	1
Negratin	20190530	STLB	summer	2
Negratin	20190612	STLB	summer	6
Negratin	20190525	STLB	summer	3
Negratin	20190530	STLB	summer	3
Negratin	20190604	STLB	summer	3
Negratin	20190609	STLB	summer	10
Negratin	20190612	STLB	summer	24
Negratin	20190530	STLB	summer	1
Negratin	20190612	STLB	summer	3
Negratin	20190530	STLB	summer	2
Negratin	20190609	STLB	summer	1
Negratin	20190609	STLB	summer	1
Negratin	20190609	STLB	summer	2
Negratin	20190525	STLB	summer	3
Negratin	20190604	STLB	summer	5
Negratin	20190609	STLB	summer	1
Negratin	20190525	STLB	summer	1
Negratin	20190609	STLB	summer	3
Negratin	20190717	STLB	summer	4
Negratin	20190604	STLB	summer	1
Negratin	20190525	STLB	summer	3
Negratin	20190505	STMB	summer	2
Negratin	20190612	STMB	summer	2
Negratin	20190605	STMB	summer	1
Negratin	20190609	STMB	summer	1
Negratin	20190525	STMB	summer	3
Negratin	20190525	STMB	summer	2
Negratin	20190604	STMB	summer	1
Negratin	20190604	STMB	summer	3
Negratin	20190502	STMB	summer	1
Negratin	20190604	STMB	summer	6
Negratin	20190606	STMB	summer	4
Negratin	20190502	STMB	summer	4
Negratin	20190502	STMB	summer	1
Negratin	20190717	STMB	summer	2
Negratin	20190502	STMB	summer	1
Negratin	20190525	STMB	summer	1
Negratin	20190505	STSB	summer	1
Negratin	20190525	STSB	summer	2
Negratin	20190606	STSB	summer	3
Negratin	20190609	STSB	summer	2
Negratin	20190612	STSB	summer	6
Negratin	20190525	STSB	summer	2
Negratin	20190605	STSB	summer	1
Negratin	20190606	STSB	summer	5
Negratin	20190609	STSB	summer	4
Negratin	20190612	STSB	summer	4
Negratin	20190502	STSB	summer	3
Negratin	20190530	STSB	summer	2
Negratin	20190612	STSB	summer	1
Negratin	20190605	STSB	summer	1
Negratin	20190609	STSB	summer	1
Negratin	20190604	STSB	summer	3
Negratin	20190605	STSB	summer	1
Negratin	20190609	STSB	summer	4
Negratin	20190717	STSB	summer	3
Negratin	20190609	STSB	summer	1
Negratin	20190609	STSB	summer	1
Negratin	20190609	STSB	summer	1
Negratin	20190609	STSB	summer	3
Negratin	20190612	STSB	summer	3
Negratin	20190609	STSB	summer	1
Negratin	20190612	STSB	summer	1
Negratin	20190609	STSB	summer	4
Negratin	20190612	STSB	summer	1
Negratin	20190612	STSB	summer	2
Negratin	20190609	STSB	summer	1
Negratin	20190525	STSB	summer	1
Negratin	20190502	STSB	summer	1
Negratin	20190525	STSB	summer	1
Negratin	20190502	STSB	summer	1
Negratin	20190502	STSB	summer	1
Negratin	20190502	STSB	summer	1
Negratin	20190502	STSB	summer	1
Negratin	20190605	STSB	summer	1
Negratin	20190612	STSB	summer	1
Negratin	20190530	STSB	summer	1
Negratin	20190604	STSB	summer	3
Negratin	20190502	STSB	summer	3
Negratin	20190609	STSB	summer	6
Negratin	20190717	STSB	summer	4
Negratin	20190605	STSB	summer	1
Negratin	20190609	STSB	summer	2
Negratin	20190612	STSB	summer	1
Negratin	20190609	STSB	summer	1
Negratin	20190612	STSB	summer	2
Negratin	20190502	STSB	summer	1
Negratin	20190502	STSB	summer	1
Negratin	20190609	STSB	summer	1
Negratin	20190612	STSB	summer	2
Negratin	20190612	STSB	summer	1
Negratin	20190502	STSB	summer	2
Negratin	20190605	STSB	summer	1
Negratin	20190609	STSB	summer	7
Negratin	20190502	STSB	summer	3
Negratin	20190717	STSB	summer	3
Negratin	20190605	STSB	summer	1
Negratin	20190609	STSB	summer	1
Negratin	20190502	STSB	summer	5
Negratin	20190530	STSB	summer	2
Negratin	20190604	STSB	summer	7
Negratin	20190605	STSB	summer	1
Negratin	20190605	STSB	summer	1
Negratin	20190606	STSB	summer	2
Negratin	20190609	STSB	summer	4
Negratin	20190612	STSB	summer	1
Negratin	20190717	STSB	summer	4
Negratin	20190502	STSB	summer	1
Negratin	20190604	STSB	summer	2
Negratin	20190605	STSB	summer	2
Negratin	20190609	STSB	summer	1
Negratin	20190717	STSB	summer	4
Negratin	20190609	STSB	summer	3
Negratin	20190609	STSB	summer	1
Negratin	20190530	STSB	summer	2
Negratin	20190502	STSB	summer	1
Negratin	20190525	STSB	summer	1
Negratin	20190605	STSB	summer	3
Negratin	20190606	STSB	summer	2
Negratin	20190606	STSB	summer	6
Negratin	20190609	STSB	summer	5
Negratin	20190525	STSB	summer	1
Negratin	20190604	STSB	summer	1
Negratin	20190606	STSB	summer	2
Negratin	20190609	STSB	summer	2
Negratin	20190605	STSB	summer	1
Negratin	20190609	STSB	summer	1
Negratin	20190717	STSB	summer	8
Negratin	20190530	STSB	summer	3
Negratin	20190604	STSB	summer	2
Negratin	20190605	STSB	summer	1
Negratin	20190609	STSB	summer	2
Negratin	20190530	STSB	summer	5
Negratin	20190604	STSB	summer	2
Negratin	20190609	STSB	summer	4
Negratin	20190612	STSB	summer	2
Negratin	20190502	STSB	summer	1
Negratin	20190525	STSB	summer	2
Negratin	20190604	STSB	summer	3
Negratin	20190605	STSB	summer	1
Negratin	20190609	STSB	summer	3
Negratin	20190502	STSB	summer	5
Negratin	20190525	STSB	summer	2
Negratin	20190604	STSB	summer	4
Negratin	20190604	STSB	summer	10
Negratin	20190605	STSB	summer	6
Negratin	20190606	STSB	summer	4
Negratin	20190606	STSB	summer	10
Negratin	20190609	STSB	summer	2
Negratin	20190609	STSB	summer	1
Negratin	20190717	STSB	summer	3
Negratin	20190502	STSB	summer	6
Negratin	20190530	STSB	summer	2
Negratin	20190605	STSB	summer	2
Negratin	20190606	STSB	summer	17
Negratin	20190609	STSB	summer	2
Negratin	20190609	STSB	summer	3
Negratin	20190612	STSB	summer	2
Negratin	20190717	STSB	summer	4
Negratin	20190530	STSB	summer	1
Negratin	20190530	STSB	summer	2
Negratin	20190604	STSB	summer	3
Negratin	20190606	STSB	summer	6
Negratin	20190609	STSB	summer	4
Negratin	20190606	STSB	summer	2
Negratin	20190609	STSB	summer	3
Negratin	20190525	STSB	summer	2
Negratin	20190612	STSB	summer	1
Negratin	20190612	STSB	summer	3
Negratin	20190612	STSB	summer	2
Negratin	20190502	STSB	summer	1
Negratin	20190604	STXSB	summer	1
Negratin	20190604	STXSB	summer	3
Negratin	20190604	STXSB	summer	2
Negratin	20190604	STXSB	summer	1
Negratin	20190604	STXSB	summer	1
Negratin	20190604	STXSB	summer	2
Negratin	20190604	STXSB	summer	1
Negratin	20190525	STXSB	summer	1
Negratin	20190525	STXSB	summer	1
Negratin	20190604	STXSB	summer	1
Negratin	20190717	STXSB	summer	2
Negratin	20190717	STXSB	summer	2
Negratin	20190717	STXSB	summer	2
Negratin	20190525	STXSB	summer	1
Negratin	20190717	STXSB	summer	4
Negratin	20190525	STXSB	summer	1
Negratin	20190604	STXSB	summer	2
Negratin	20190612	STXSB	summer	1
Negratin	20190717	STXSB	summer	1
Negratin	20190604	STXSB	summer	1
Negratin	20190717	STXSB	summer	4
Negratin	20190604	STXSB	summer	1
Negratin	20190717	STXSB	summer	3
Negratin	20190604	STXSB	summer	4
Negratin	20190612	STXSB	summer	1
Negratin	20190502	STXSB	summer	2
Negratin	20190605	STXSB	summer	1
Negratin	20190717	STXSB	summer	1
Negratin	20190525	STXSB	summer	1
Negratin	20190530	STXSB	summer	1
Negratin	20190604	STXSB	summer	1
Negratin	20190609	STXSB	summer	2
Negratin	20190525	STXSB	summer	3
Negratin	20190717	STXSB	summer	5
Negratin	20190604	STXSB	summer	2
Negratin	20190530	STXSB	summer	1
Negratin	20190525	STXSB	summer	1
Negratin	20190530	STXSB	summer	1
Negratin	20190604	THRIPS	summer	1
Negratin	20190604	THRIPS	summer	1
Negratin	20190525	THRIPS	summer	1
Negratin	20190609	THRIPS	summer	1
Olula	2020	HAWKMOTH	spring	33
Olula	2020	HONEYBEE	spring	20
Olula	2020	LARGEBEEFLY	spring	35
Olula	2020	LARGEBEEFLY	spring	15
Olula	2020	LARGEBEEFLY	spring	5
Olula	2020	LARGEBEEFLY	spring	3
Olula	2020	LARGEBEEFLY	spring	7
Olula	2020	LARGEBEEFLY	spring	4
Olula	2020	LARGEBEEFLY	spring	8
Olula	2020	LARGEBEEFLY	spring	27
Olula	2020	LARGEBEEFLY	spring	25
Olula	2020	LARGEBEETLE	spring	1
Olula	2020	LARGEBEETLE	spring	4
Olula	2020	LARGEBEETLE	spring	8
Olula	2020	LARGEBUTTERFLY	spring	2
Olula	2020	LARGEBUTTERFLY	spring	2
Olula	2020	LARGEBUTTERFLY	spring	2
Olula	2020	LARGEBUTTERFLY	spring	2
Olula	2020	LARGEBUTTERFLY	spring	2
Olula	2020	LARGEBUTTERFLY	spring	3
Olula	2020	LARGEBUTTERFLY	spring	9
Olula	2020	LARGEBUTTERFLY	spring	9
Olula	2020	LARGEBUTTERFLY	spring	20
Olula	2020	LARGEFLY	spring	2
Olula	2020	LARGEFLY	spring	13
Olula	2020	LARGEFLY	spring	3
Olula	2020	LARGEFLY	spring	2
Olula	2020	LARGEFLY	spring	1
Olula	2020	LARGEHOVERFLY	spring	3
Olula	2020	LTLB	spring	100
Olula	2020	LTLB	spring	90
Olula	2020	LTLB	spring	20
Olula	2020	LTLB	spring	55
Olula	2020	LTLB	spring	50
Olula	2020	LTLB	spring	20
Olula	2020	LTLB	spring	90
Olula	2020	LTLB	spring	100
Olula	2020	LTLB	spring	15
Olula	2020	LTLB	spring	35
Olula	2020	LTLB	spring	50
Olula	2020	LTLB	spring	125
Olula	2020	LTLB	spring	4
Olula	2020	LTLB	spring	7
Olula	2020	LTLB	spring	16
Olula	2020	LTLB	spring	40
Olula	2020	LTLB	spring	16
Olula	2020	LTLB	spring	8
Olula	2020	LTLB	spring	1
Olula	2020	LTLB	spring	9
Olula	2020	LTMB	spring	113
Olula	2020	SMALLBEEFLY	spring	3
Olula	2020	SMALLBEETLE	spring	1
Olula	2020	SMALLBEETLE	spring	3
Olula	2020	SMALLBEETLE	spring	1
Olula	2020	SMALLBEETLE	spring	1
Olula	2020	SMALLBUTTERFLY	spring	1
Olula	2020	SMALLBUTTERFLY	spring	2
Olula	2020	SMALLBUTTERFLY	spring	1
Olula	2020	SMALLDIVINGBEETLE	spring	3
Olula	2020	SMALLDIVINGBEETLE	spring	10
Olula	2020	SMALLFLY	spring	1
Olula	2020	SMALLFLY	spring	3
Olula	2020	SMALLFLY	spring	1
Olula	2020	SMALLHOVERFLY	spring	4
Olula	2020	SMALLHOVERFLY	spring	2
Olula	2020	SMALLHOVERFLY	spring	11
Olula	2020	SMALLHOVERFLY	spring	2
Olula	2020	SMALLHOVERFLY	spring	2
Olula	2020	SMALLHOVERFLY	spring	2
Olula	2020	SMALLHOVERFLY	spring	7
Olula	2020	SMALLMOTH	spring	1
Olula	2020	STLB	spring	7
Olula	2020	STLB	spring	3
Olula	2020	STLB	spring	3
Olula	2020	STLB	spring	17
Olula	2020	STLB	spring	5
Olula	2020	STLB	spring	10
Olula	2020	STLB	spring	1
Olula	2020	STLB	spring	1
Olula	2020	STMB	spring	3
Olula	2020	STMB	spring	1
Olula	2020	STMB	spring	4
Olula	2020	STMB	spring	10
Olula	2020	STMB	spring	1
Olula	2020	STSB	spring	15
Olula	2020	STSB	spring	20
Olula	2020	STSB	spring	12
Olula	2020	STSB	spring	4
Olula	2020	STSB	spring	1
Olula	2020	STSB	spring	1
Olula	2020	STSB	spring	1
Olula	2020	THRIPS	spring	15
Olula	2020	LARGEBEEFLY	summer	10
Olula	2020	LARGEBEEFLY	summer	40
Olula	2020	LARGEBEEFLY	summer	15
Olula	2020	LARGEBEEFLY	summer	5
Olula	2020	LARGEBEEFLY	summer	2
Olula	2020	LARGEBEETLE	summer	40
Olula	2020	LARGEBUTTERFLY	summer	42
Olula	2020	LARGEBUTTERFLY	summer	7
Olula	2020	LARGEBUTTERFLY	summer	17
Olula	2020	LARGEHOVERFLY	summer	7
Olula	2020	LTLB	summer	5
Olula	2020	SMALLBEETLE	summer	4
Olula	2020	SMALLBEETLE	summer	2
Olula	2020	SMALLBEETLE	summer	2
Olula	2020	SMALLDIVINGBEETLE	summer	10
Olula	2020	SMALLDIVINGBEETLE	summer	2
Olula	2020	SMALLHOVERFLY	summer	28
Olula	2020	SMALLHOVERFLY	summer	4
Olula	2020	SMALLHOVERFLY	summer	2
Olula	2020	SMALLHOVERFLY	summer	3
Olula	2020	SMALLMOTH	summer	7
Olula	2020	STLB	summer	3
Olula	2020	STSB	summer	80
Olula	2020	STSB	summer	100
Olula	2020	STSB	summer	6
Olula	2020	STSB	summer	9
Olula	2020	STSB	summer	3
Olula	2020	STSB	summer	7
Olula	2020	STSB	summer	2
Olula	2020	THRIPS	summer	10
Olula	2020	THRIPS	summer	10
Olula	2020	THRIPS	summer	4
Quesada	20180326	LTLB	spring	100
Quesada	20180326	LTLB	spring	90
Quesada	20180326	SMALLHOVERFLY	spring	4
Quesada	20180528	LARGEBEEFLY	summer	40
Quesada	20180528	SMALLDIVINGBEETLE	summer	10
Quesada	20180528	STSB	summer	80
Quesada	20180528	THRIPS	summer	10
Tabernas	20180415	LARGEBEEFLY	spring	35
Tabernas	20180415	LARGEBEEFLY	spring	15
Tabernas	20180415	LARGEFLY	spring	2
Tabernas	20180415	LTLB	spring	50
Tabernas	20180415	LTLB	spring	20
Tabernas	20180415	LTLB	spring	90
Tabernas	20180415	SMALLHOVERFLY	spring	2
Tabernas	20180415	STLB	spring	3
Tabernas	20180415	STSB	spring	20
Tabernas	20180415	STSB	spring	3
Tabernas	20180518	LARGEBEEFLY	summer	10
Tabernas	20180518	LARGEBEETLE	summer	40
Tabernas	20180518	THRIPS	summer	10
Baza	20160401	LTLB	spring	2
Baza	20160428	LTLB	spring	12
Tabernas	20160318	LTLB	spring	7
Tabernas	20160331	LTLB	spring	33
Tabernas	20160413	STLB	spring	1
Tabernas	20160413	LTLB	spring	69
Tabernas	20160419	LTLB	spring	8

## Sheet: Dataset_2
Dataset_2: Pollinator_Preference_Experiment
	Date	Site	Season	Trial	Ini.Hr	Fin.Hr	Plant	Floral.morph	Flowers	LTLB	LARGEBUTTERFLY	SMALLBUTTERFLY	STLB	BEEFLY	STSB	STMB	STXSB	SMALLHOVERFLY	LARGEHOVERFLY	SMALLWASP	LARGEWASP	HAWKMOTH	LONGTONGEDFLY	SMALLFLY	LARGEFLY	LARGEANT
1	20190617	Baza	Summer	1	1138	1143	1	Spring.Morph	9	2	0	0	0	0	0	0	0	0	0	0	0	0	0	0	0	0
2	20190617	Baza	Summer	1	1138	1143	2	Summer.Morph	11	0	0	0	0	0	0	0	0	0	0	0	0	0	0	0	0	0
3	20190617	Baza	Summer	1	1138	1143	3	Spring.Morph	4	0	0	0	0	0	0	0	0	0	0	0	0	0	0	0	0	0
4	20190617	Baza	Summer	1	1138	1143	4	Spring.Morph	10	1	0	0	0	0	0	0	0	0	0	0	0	0	0	0	0	0
5	20190617	Baza	Summer	1	1138	1143	5	Summer.Morph	7	0	0	0	0	0	0	0	0	0	0	0	0	0	0	0	0	0
6	20190617	Baza	Summer	1	1138	1143	6	Spring.Morph	7	0	0	0	0	0	0	0	0	0	0	0	0	0	0	0	0	0
7	20190617	Baza	Summer	1	1138	1143	7	Spring.Morph	2	3	0	0	0	0	0	0	0	0	0	0	0	0	0	0	0	0
8	20190617	Baza	Summer	1	1138	1143	8	Summer.Morph	5	0	0	0	0	0	0	0	0	0	0	0	0	0	0	0	0	0
9	20190617	Baza	Summer	1	1138	1143	9	Summer.Morph	9	0	0	0	0	0	0	0	0	0	0	0	0	0	0	0	0	0
10	20190617	Baza	Summer	1	1138	1143	10	Summer.Morph	1	0	0	0	0	0	0	0	0	0	0	0	0	0	0	0	0	0
11	20190617	Baza	Summer	1	1138	1143	11	Summer.Morph	1	0	0	0	0	0	0	0	0	0	0	0	0	0	0	0	0	0
12	20190617	Baza	Summer	1	1138	1143	12	Spring.Morph	12	3	0	0	0	0	0	0	0	0	0	0	0	0	0	0	0	0
13	20190617	Baza	Summer	1	1138	1143	13	Spring.Morph	13	0	0	0	0	0	0	0	0	0	0	0	0	0	0	0	0	0
14	20190617	Baza	Summer	1	1138	1143	14	Summer.Morph	9	0	0	0	0	0	0	0	0	0	0	0	0	0	0	0	0	0
15	20190617	Baza	Summer	1	1138	1143	15	Spring.Morph	8	0	0	0	0	0	0	0	0	0	0	0	0	0	0	0	0	0
16	20190617	Baza	Summer	1	1138	1143	16	Spring.Morph	13	0	0	0	0	0	0	0	0	0	0	0	0	0	0	0	0	0
17	20190617	Baza	Summer	1	1138	1143	17	Summer.Morph	8	0	0	0	0	0	0	0	0	0	0	0	0	0	0	0	0	0
18	20190617	Baza	Summer	1	1138	1143	18	Summer.Morph	7	0	0	0	0	0	0	0	0	0	0	0	0	0	0	0	0	0
19	20190617	Baza	Summer	2	1143	1148	1	Spring.Morph	9	0	1	0	0	0	0	0	0	0	0	0	0	0	0	0	0	0
20	20190617	Baza	Summer	2	1143	1148	2	Summer.Morph	11	0	7	0	0	0	0	0	0	0	0	0	0	0	0	0	0	0
21	20190617	Baza	Summer	2	1143	1148	3	Spring.Morph	4	0	0	0	0	0	0	0	0	0	0	0	0	0	0	0	0	0
22	20190617	Baza	Summer	2	1143	1148	4	Spring.Morph	10	0	0	0	0	0	0	0	0	0	0	0	0	0	0	0	0	0
23	20190617	Baza	Summer	2	1143	1148	5	Summer.Morph	7	0	0	0	0	0	0	0	0	0	0	0	0	0	0	0	0	0
24	20190617	Baza	Summer	2	1143	1148	6	Spring.Morph	7	0	1	0	0	0	0	0	0	0	0	0	0	0	0	0	0	0
25	20190617	Baza	Summer	2	1143	1148	7	Spring.Morph	2	0	3	0	0	0	0	0	0	0	0	0	0	0	0	0	0	0
26	20190617	Baza	Summer	2	1143	1148	8	Summer.Morph	5	0	2	0	0	0	0	0	0	0	0	0	0	0	0	0	0	0
27	20190617	Baza	Summer	2	1143	1148	9	Summer.Morph	9	0	1	0	0	0	0	0	0	0	0	0	0	0	0	0	0	0
28	20190617	Baza	Summer	2	1143	1148	10	Summer.Morph	1	0	0	0	0	0	0	0	0	0	0	0	0	0	0	0	0	0
29	20190617	Baza	Summer	2	1143	1148	11	Summer.Morph	1	0	0	0	0	0	0	0	0	0	0	0	0	0	0	0	0	0
30	20190617	Baza	Summer	2	1143	1148	12	Spring.Morph	12	4	2	0	0	0	0	0	0	0	0	0	0	0	0	0	0	0
31	20190617	Baza	Summer	2	1143	1148	13	Spring.Morph	13	0	1	0	0	0	0	0	0	0	0	0	0	0	0	0	0	0
32	20190617	Baza	Summer	2	1143	1148	14	Summer.Morph	9	0	0	0	0	0	0	0	0	0	0	0	0	0	0	0	0	0
33	20190617	Baza	Summer	2	1143	1148	15	Spring.Morph	8	0	0	0	0	0	0	0	0	0	0	0	0	0	0	0	0	0
34	20190617	Baza	Summer	2	1143	1148	16	Spring.Morph	13	0	0	0	0	0	0	0	0	0	0	0	0	0	0	0	0	0
35	20190617	Baza	Summer	2	1143	1148	17	Summer.Morph	8	0	1	0	0	0	0	0	0	0	0	0	0	0	0	0	0	0
36	20190617	Baza	Summer	2	1143	1148	18	Summer.Morph	7	0	2	0	0	0	0	0	0	0	0	0	0	0	0	0	0	0
37	20190617	Baza	Summer	3	1148	1153	1	Spring.Morph	9	0	0	0	0	0	0	0	0	0	0	0	0	0	0	0	0	0
38	20190617	Baza	Summer	3	1148	1153	2	Summer.Morph	11	0	0	0	0	0	0	0	0	0	0	0	0	0	0	0	0	0
39	20190617	Baza	Summer	3	1148	1153	3	Spring.Morph	4	0	0	0	0	0	0	0	0	0	0	0	0	0	0	0	0	0
40	20190617	Baza	Summer	3	1148	1153	4	Spring.Morph	10	0	0	0	0	0	0	0	0	0	0	0	0	0	0	0	0	0
41	20190617	Baza	Summer	3	1148	1153	5	Summer.Morph	7	0	0	0	0	0	0	0	0	0	0	0	0	0	0	0	0	0
42	20190617	Baza	Summer	3	1148	1153	6	Spring.Morph	7	0	0	0	0	0	0	0	0	0	0	0	0	0	0	0	0	0
43	20190617	Baza	Summer	3	1148	1153	7	Spring.Morph	2	0	0	0	0	0	0	0	0	0	0	0	0	0	0	0	0	0
44	20190617	Baza	Summer	3	1148	1153	8	Summer.Morph	5	0	0	0	0	0	0	0	0	0	0	0	0	0	0	0	0	0
45	20190617	Baza	Summer	3	1148	1153	9	Summer.Morph	9	0	0	0	0	0	0	0	0	0	0	0	0	0	0	0	0	0
46	20190617	Baza	Summer	3	1148	1153	10	Summer.Morph	1	0	0	0	0	0	0	0	0	0	0	0	0	0	0	0	0	0
47	20190617	Baza	Summer	3	1148	1153	11	Summer.Morph	1	0	0	0	0	0	0	0	0	0	0	0	0	0	0	0	0	0
48	20190617	Baza	Summer	3	1148	1153	12	Spring.Morph	12	0	0	0	0	0	0	0	0	0	0	0	0	0	0	0	0	0
49	20190617	Baza	Summer	3	1148	1153	13	Spring.Morph	13	0	0	0	0	0	0	0	0	0	0	0	0	0	0	0	0	0
50	20190617	Baza	Summer	3	1148	1153	14	Summer.Morph	9	0	0	0	0	0	0	0	0	0	0	0	0	0	0	0	0	0
51	20190617	Baza	Summer	3	1148	1153	15	Spring.Morph	8	0	0	0	0	0	0	0	0	0	0	0	0	0	0	0	0	0
52	20190617	Baza	Summer	3	1148	1153	16	Spring.Morph	13	0	0	0	0	0	0	0	0	0	0	0	0	0	0	0	0	0
53	20190617	Baza	Summer	3	1148	1153	17	Summer.Morph	8	0	0	0	0	0	0	0	0	0	0	0	0	0	0	0	0	0
54	20190617	Baza	Summer	3	1148	1153	18	Summer.Morph	7	0	0	0	0	0	0	0	0	0	0	0	0	0	0	0	0	0
55	20190617	Baza	Summer	4	1153	1158	1	Spring.Morph	9	0	0	0	0	0	0	0	0	0	0	0	0	0	0	0	0	0
56	20190617	Baza	Summer	4	1153	1158	2	Summer.Morph	11	0	2	0	0	0	0	0	0	0	0	0	0	0	0	0	0	0
57	20190617	Baza	Summer	4	1153	1158	3	Spring.Morph	4	0	1	0	0	0	0	0	0	0	0	0	0	0	0	0	0	0
58	20190617	Baza	Summer	4	1153	1158	4	Spring.Morph	10	0	0	0	0	0	0	0	0	0	0	0	0	0	0	0	0	0
59	20190617	Baza	Summer	4	1153	1158	5	Summer.Morph	7	0	0	0	0	0	0	0	0	0	0	0	0	0	0	0	0	0
60	20190617	Baza	Summer	4	1153	1158	6	Spring.Morph	7	0	2	0	0	0	0	0	0	0	0	0	0	0	0	0	0	0
61	20190617	Baza	Summer	4	1153	1158	7	Spring.Morph	2	0	0	0	0	0	0	0	0	0	0	0	0	0	0	0	0	0
62	20190617	Baza	Summer	4	1153	1158	8	Summer.Morph	5	0	0	0	0	0	0	0	0	0	0	0	0	0	0	0	0	0
63	20190617	Baza	Summer	4	1153	1158	9	Summer.Morph	9	0	0	0	0	0	0	0	0	0	0	0	0	0	0	0	0	0
64	20190617	Baza	Summer	4	1153	1158	10	Summer.Morph	1	0	0	0	0	0	0	0	0	0	0	0	0	0	0	0	0	0
65	20190617	Baza	Summer	4	1153	1158	11	Summer.Morph	1	0	0	0	0	0	0	0	0	0	0	0	0	0	0	0	0	0
66	20190617	Baza	Summer	4	1153	1158	12	Spring.Morph	12	0	3	0	0	0	0	0	0	0	0	0	0	0	0	0	0	0
67	20190617	Baza	Summer	4	1153	1158	13	Spring.Morph	13	0	0	0	0	0	0	0	0	0	0	0	0	0	0	0	0	0
68	20190617	Baza	Summer	4	1153	1158	14	Summer.Morph	9	0	0	0	0	0	0	0	0	0	0	0	0	0	0	0	0	0
69	20190617	Baza	Summer	4	1153	1158	15	Spring.Morph	8	0	0	0	0	0	0	0	0	0	0	0	0	0	0	0	0	0
70	20190617	Baza	Summer	4	1153	1158	16	Spring.Morph	13	0	1	0	0	0	0	0	0	0	0	0	0	0	0	0	0	0
71	20190617	Baza	Summer	4	1153	1158	17	Summer.Morph	8	0	0	0	0	0	0	0	0	0	0	0	0	0	0	0	0	0
72	20190617	Baza	Summer	4	1153	1158	18	Summer.Morph	7	0	0	0	0	0	0	0	0	0	0	0	0	0	0	0	0	0
73	20190617	Baza	Summer	5	1158	1203	1	Spring.Morph	9	0	1	0	0	0	0	0	0	0	0	0	0	0	0	0	0	0
74	20190617	Baza	Summer	5	1158	1203	2	Summer.Morph	11	0	3	0	0	0	0	0	0	0	0	0	0	0	0	0	0	0
75	20190617	Baza	Summer	5	1158	1203	3	Spring.Morph	4	0	5	2	0	0	0	0	0	0	0	0	0	0	0	0	0	0
76	20190617	Baza	Summer	5	1158	1203	4	Spring.Morph	10	0	8	0	0	0	0	0	0	0	0	0	0	0	0	0	0	0
77	20190617	Baza	Summer	5	1158	1203	5	Summer.Morph	7	0	8	0	0	0	0	0	0	0	0	0	0	0	0	0	0	0
78	20190617	Baza	Summer	5	1158	1203	6	Spring.Morph	7	0	20	0	0	0	0	0	0	0	0	0	0	0	0	0	0	0
79	20190617	Baza	Summer	5	1158	1203	7	Spring.Morph	2	0	0	1	0	0	0	0	0	0	0	0	0	0	0	0	0	0
80	20190617	Baza	Summer	5	1158	1203	8	Summer.Morph	5	0	0	1	0	0	0	0	0	0	0	0	0	0	0	0	0	0
81	20190617	Baza	Summer	5	1158	1203	9	Summer.Morph	9	0	0	0	0	0	0	0	0	0	0	0	0	0	0	0	0	0
82	20190617	Baza	Summer	5	1158	1203	10	Summer.Morph	1	0	2	0	0	0	0	0	0	0	0	0	0	0	0	0	0	0
83	20190617	Baza	Summer	5	1158	1203	11	Summer.Morph	1	0	4	0	0	0	0	0	0	0	0	0	0	0	0	0	0	0
84	20190617	Baza	Summer	5	1158	1203	12	Spring.Morph	12	0	12	4	0	0	0	0	0	0	0	0	0	0	0	0	0	0
85	20190617	Baza	Summer	5	1158	1203	13	Spring.Morph	13	0	0	0	0	0	0	0	0	0	0	0	0	0	0	0	0	0
86	20190617	Baza	Summer	5	1158	1203	14	Summer.Morph	9	0	0	0	0	0	0	0	0	0	0	0	0	0	0	0	0	0
87	20190617	Baza	Summer	5	1158	1203	15	Spring.Morph	8	0	1	1	0	0	0	0	0	0	0	0	0	0	0	0	0	0
88	20190617	Baza	Summer	5	1158	1203	16	Spring.Morph	13	0	4	0	0	0	0	0	0	0	0	0	0	0	0	0	0	0
89	20190617	Baza	Summer	5	1158	1203	17	Summer.Morph	8	0	5	0	0	0	0	0	0	0	0	0	0	0	0	0	0	0
90	20190617	Baza	Summer	5	1158	1203	18	Summer.Morph	7	0	10	0	0	0	0	0	0	0	0	0	0	0	0	0	0	0
91	20190617	Baza	Summer	6	1203	1208	1	Spring.Morph	9	0	7	0	0	0	0	0	0	0	0	0	0	0	0	0	0	0
92	20190617	Baza	Summer	6	1203	1208	2	Summer.Morph	11	0	3	0	0	0	0	0	0	0	0	0	0	0	0	0	0	0
93	20190617	Baza	Summer	6	1203	1208	3	Spring.Morph	4	0	1	0	0	0	0	0	0	0	0	0	0	0	0	0	0	0
94	20190617	Baza	Summer	6	1203	1208	4	Spring.Morph	10	0	3	0	0	0	0	0	0	0	0	0	0	0	0	0	0	0
95	20190617	Baza	Summer	6	1203	1208	5	Summer.Morph	7	0	5	0	0	0	0	0	0	0	0	0	0	0	0	0	0	0
96	20190617	Baza	Summer	6	1203	1208	6	Spring.Morph	7	0	7	0	0	0	0	0	0	0	0	0	0	0	0	0	0	0
97	20190617	Baza	Summer	6	1203	1208	7	Spring.Morph	2	0	1	0	0	0	0	0	0	0	0	0	0	0	0	0	0	0
98	20190617	Baza	Summer	6	1203	1208	8	Summer.Morph	5	0	1	0	0	0	0	0	0	0	0	0	0	0	0	0	0	0
99	20190617	Baza	Summer	6	1203	1208	9	Summer.Morph	9	0	1	0	0	0	0	0	0	0	0	0	0	0	0	0	0	0
100	20190617	Baza	Summer	6	1203	1208	10	Summer.Morph	1	0	0	0	0	0	0	0	0	0	0	0	0	0	0	0	0	0
101	20190617	Baza	Summer	6	1203	1208	11	Summer.Morph	1	0	1	0	0	0	0	0	0	0	0	0	0	0	0	0	0	0
102	20190617	Baza	Summer	6	1203	1208	12	Spring.Morph	12	0	3	0	0	0	0	0	0	0	0	0	0	0	0	0	0	0
103	20190617	Baza	Summer	6	1203	1208	13	Spring.Morph	13	0	3	0	0	0	0	0	0	0	0	0	0	0	0	0	0	0
104	20190617	Baza	Summer	6	1203	1208	14	Summer.Morph	9	0	4	0	0	0	0	0	0	0	0	0	0	0	0	0	0	0
105	20190617	Baza	Summer	6	1203	1208	15	Spring.Morph	8	0	12	0	0	0	0	0	0	0	0	0	0	0	0	0	0	0
106	20190617	Baza	Summer	6	1203	1208	16	Spring.Morph	13	0	6	0	0	0	0	0	0	0	0	0	0	0	0	0	0	0
107	20190617	Baza	Summer	6	1203	1208	17	Summer.Morph	8	0	3	0	0	0	0	0	0	0	0	0	0	0	0	0	0	0
108	20190617	Baza	Summer	6	1203	1208	18	Summer.Morph	7	0	2	0	0	0	0	0	0	0	0	0	0	0	0	0	0	0
109	20190617	Baza	Summer	7	1208	1213	1	Spring.Morph	9	0	0	0	0	0	0	0	0	0	0	0	0	0	0	0	0	0
110	20190617	Baza	Summer	7	1208	1213	2	Summer.Morph	11	0	1	0	0	0	0	0	0	0	0	0	0	0	0	0	0	0
111	20190617	Baza	Summer	7	1208	1213	3	Spring.Morph	4	0	1	0	0	0	0	0	0	0	0	0	0	0	0	0	0	0
112	20190617	Baza	Summer	7	1208	1213	4	Spring.Morph	10	0	2	0	0	0	0	0	0	0	0	0	0	0	0	0	0	0
113	20190617	Baza	Summer	7	1208	1213	5	Summer.Morph	7	0	2	0	0	0	0	0	0	0	0	0	0	0	0	0	0	0
114	20190617	Baza	Summer	7	1208	1213	6	Spring.Morph	7	0	4	0	0	0	0	0	0	0	0	0	0	0	0	0	0	0
115	20190617	Baza	Summer	7	1208	1213	7	Spring.Morph	2	0	0	0	0	0	0	0	0	0	0	0	0	0	0	0	0	0
116	20190617	Baza	Summer	7	1208	1213	8	Summer.Morph	5	0	2	0	0	0	0	0	0	0	0	0	0	0	0	0	0	0
117	20190617	Baza	Summer	7	1208	1213	9	Summer.Morph	9	0	0	0	0	0	0	0	0	0	0	0	0	0	0	0	0	0
118	20190617	Baza	Summer	7	1208	1213	10	Summer.Morph	1	0	0	0	0	0	0	0	0	0	0	0	0	0	0	0	0	0
119	20190617	Baza	Summer	7	1208	1213	11	Summer.Morph	1	0	1	0	0	0	0	0	0	0	0	0	0	0	0	0	0	0
120	20190617	Baza	Summer	7	1208	1213	12	Spring.Morph	12	0	3	0	0	0	0	0	0	0	0	0	0	0	0	0	0	0
121	20190617	Baza	Summer	7	1208	1213	13	Spring.Morph	13	0	3	0	0	0	0	0	0	0	0	0	0	0	0	0	0	0
122	20190617	Baza	Summer	7	1208	1213	14	Summer.Morph	9	0	5	0	0	0	0	0	0	0	0	0	0	0	0	0	0	0
123	20190617	Baza	Summer	7	1208	1213	15	Spring.Morph	8	0	4	0	0	0	0	0	0	0	0	0	0	0	0	0	0	0
124	20190617	Baza	Summer	7	1208	1213	16	Spring.Morph	13	0	4	0	0	0	0	0	0	0	0	0	0	0	0	0	0	0
125	20190617	Baza	Summer	7	1208	1213	17	Summer.Morph	8	0	1	0	0	0	0	0	0	0	0	0	0	0	0	0	0	0
126	20190617	Baza	Summer	7	1208	1213	18	Summer.Morph	7	0	0	0	0	0	0	0	0	0	0	0	0	0	0	0	0	0
127	20190617	Baza	Summer	8	1213	1218	1	Spring.Morph	9	0	3	0	0	0	0	0	0	0	0	0	0	0	0	0	0	0
128	20190617	Baza	Summer	8	1213	1218	2	Summer.Morph	11	0	0	0	0	0	0	0	0	0	0	0	0	0	0	0	0	0
129	20190617	Baza	Summer	8	1213	1218	3	Spring.Morph	4	0	0	0	0	0	0	0	0	0	0	0	0	0	0	0	0	0
130	20190617	Baza	Summer	8	1213	1218	4	Spring.Morph	10	0	0	0	0	0	0	0	0	0	0	0	0	0	0	0	0	0
131	20190617	Baza	Summer	8	1213	1218	5	Summer.Morph	7	2	0	0	0	0	0	0	0	0	0	0	0	0	0	0	0	0
132	20190617	Baza	Summer	8	1213	1218	6	Spring.Morph	7	0	0	0	0	0	0	0	0	0	0	0	0	0	0	0	0	0
133	20190617	Baza	Summer	8	1213	1218	7	Spring.Morph	2	0	0	0	0	0	0	0	0	0	0	0	0	0	0	0	0	0
134	20190617	Baza	Summer	8	1213	1218	8	Summer.Morph	5	0	0	0	0	0	0	0	0	0	0	0	0	0	0	0	0	0
135	20190617	Baza	Summer	8	1213	1218	9	Summer.Morph	9	0	0	0	0	0	0	0	0	0	0	0	0	0	0	0	0	0
136	20190617	Baza	Summer	8	1213	1218	10	Summer.Morph	1	0	0	0	0	0	0	0	0	0	0	0	0	0	0	0	0	0
137	20190617	Baza	Summer	8	1213	1218	11	Summer.Morph	1	0	0	0	0	0	0	0	0	0	0	0	0	0	0	0	0	0
138	20190617	Baza	Summer	8	1213	1218	12	Spring.Morph	12	1	3	0	0	0	0	0	0	0	0	0	0	0	0	0	0	0
139	20190617	Baza	Summer	8	1213	1218	13	Spring.Morph	13	0	0	0	0	0	0	0	0	0	0	0	0	0	0	0	0	0
140	20190617	Baza	Summer	8	1213	1218	14	Summer.Morph	9	0	0	0	0	0	0	0	0	0	0	0	0	0	0	0	0	0
141	20190617	Baza	Summer	8	1213	1218	15	Spring.Morph	8	0	0	0	0	0	0	0	0	0	0	0	0	0	0	0	0	0
142	20190617	Baza	Summer	8	1213	1218	16	Spring.Morph	13	0	0	0	0	0	0	0	0	0	0	0	0	0	0	0	0	0
143	20190617	Baza	Summer	8	1213	1218	17	Summer.Morph	8	0	0	0	0	0	0	0	0	0	0	0	0	0	0	0	0	0
144	20190617	Baza	Summer	8	1213	1218	18	Summer.Morph	7	0	1	0	0	0	0	0	0	0	0	0	0	0	0	0	0	0
145	20190617	Baza	Summer	9	1218	1223	1	Spring.Morph	9	0	0	2	0	0	0	0	0	0	0	0	0	0	0	0	0	0
146	20190617	Baza	Summer	9	1218	1223	2	Summer.Morph	11	0	0	0	0	0	0	0	0	0	0	0	0	0	0	0	0	0
147	20190617	Baza	Summer	9	1218	1223	3	Spring.Morph	4	0	0	0	0	0	0	0	0	0	0	0	0	0	0	0	0	0
148	20190617	Baza	Summer	9	1218	1223	4	Spring.Morph	10	0	0	0	0	0	0	0	0	0	0	0	0	0	0	0	0	0
149	20190617	Baza	Summer	9	1218	1223	5	Summer.Morph	7	0	0	0	0	0	0	0	0	0	0	0	0	0	0	0	0	0
150	20190617	Baza	Summer	9	1218	1223	6	Spring.Morph	7	0	0	3	0	0	0	0	0	0	0	0	0	0	0	0	0	0
151	20190617	Baza	Summer	9	1218	1223	7	Spring.Morph	2	0	0	0	0	0	0	0	0	0	0	0	0	0	0	0	0	0
152	20190617	Baza	Summer	9	1218	1223	8	Summer.Morph	5	0	0	0	0	0	0	0	0	0	0	0	0	0	0	0	0	0
153	20190617	Baza	Summer	9	1218	1223	9	Summer.Morph	9	0	0	0	0	0	0	0	0	0	0	0	0	0	0	0	0	0
154	20190617	Baza	Summer	9	1218	1223	10	Summer.Morph	1	0	0	0	0	0	0	0	0	0	0	0	0	0	0	0	0	0
155	20190617	Baza	Summer	9	1218	1223	11	Summer.Morph	1	0	0	0	0	0	0	0	0	0	0	0	0	0	0	0	0	0
156	20190617	Baza	Summer	9	1218	1223	12	Spring.Morph	12	0	0	0	0	0	0	0	0	0	0	0	0	0	0	0	0	0
157	20190617	Baza	Summer	9	1218	1223	13	Spring.Morph	13	0	0	1	0	0	0	0	0	0	0	0	0	0	0	0	0	0
158	20190617	Baza	Summer	9	1218	1223	14	Summer.Morph	9	0	0	0	0	0	0	0	0	0	0	0	0	0	0	0	0	0
159	20190617	Baza	Summer	9	1218	1223	15	Spring.Morph	8	0	0	0	0	0	0	0	0	0	0	0	0	0	0	0	0	0
160	20190617	Baza	Summer	9	1218	1223	16	Spring.Morph	13	0	0	1	0	0	0	0	0	0	0	0	0	0	0	0	0	0
161	20190617	Baza	Summer	9	1218	1223	17	Summer.Morph	8	0	0	0	0	0	0	0	0	0	0	0	0	0	0	0	0	0
162	20190617	Baza	Summer	9	1218	1223	18	Summer.Morph	7	0	0	0	0	0	0	0	0	0	0	0	0	0	0	0	0	0
163	20190617	Baza	Summer	10	1223	1228	1	Spring.Morph	9	0	0	1	0	0	0	0	0	0	0	0	0	0	0	0	0	0
164	20190617	Baza	Summer	10	1223	1228	2	Summer.Morph	11	0	6	1	0	0	0	0	0	0	0	0	0	0	0	0	0	0
165	20190617	Baza	Summer	10	1223	1228	3	Spring.Morph	4	0	2	1	0	0	0	0	0	0	0	0	0	0	0	0	0	0
166	20190617	Baza	Summer	10	1223	1228	4	Spring.Morph	10	0	0	0	0	0	0	0	0	0	0	0	0	0	0	0	0	0
167	20190617	Baza	Summer	10	1223	1228	5	Summer.Morph	7	0	1	0	0	0	0	0	0	0	0	0	0	0	0	0	0	0
168	20190617	Baza	Summer	10	1223	1228	6	Spring.Morph	7	0	0	0	0	0	0	0	0	0	0	0	0	0	0	0	0	0
169	20190617	Baza	Summer	10	1223	1228	7	Spring.Morph	2	0	0	0	0	0	0	0	0	0	0	0	0	0	0	0	0	0
170	20190617	Baza	Summer	10	1223	1228	8	Summer.Morph	5	0	0	1	0	0	0	0	0	0	0	0	0	0	0	0	0	0
171	20190617	Baza	Summer	10	1223	1228	9	Summer.Morph	9	0	3	0	0	0	0	0	0	0	0	0	0	0	0	0	0	0
172	20190617	Baza	Summer	10	1223	1228	10	Summer.Morph	1	0	0	0	0	0	0	0	0	0	0	0	0	0	0	0	0	0
173	20190617	Baza	Summer	10	1223	1228	11	Summer.Morph	1	0	1	0	0	0	0	0	0	0	0	0	0	0	0	0	0	0
174	20190617	Baza	Summer	10	1223	1228	12	Spring.Morph	12	0	3	0	0	0	0	0	0	0	0	0	0	0	0	0	0	0
175	20190617	Baza	Summer	10	1223	1228	13	Spring.Morph	13	0	0	0	0	0	0	0	0	0	0	0	0	0	0	0	0	0
176	20190617	Baza	Summer	10	1223	1228	14	Summer.Morph	9	0	0	0	0	0	0	0	0	0	0	0	0	0	0	0	0	0
177	20190617	Baza	Summer	10	1223	1228	15	Spring.Morph	8	0	0	0	0	0	0	0	0	0	0	0	0	0	0	0	0	0
178	20190617	Baza	Summer	10	1223	1228	16	Spring.Morph	13	0	0	1	0	0	0	0	0	0	0	0	0	0	0	0	0	0
179	20190617	Baza	Summer	10	1223	1228	17	Summer.Morph	8	0	2	0	0	0	0	0	0	0	0	0	0	0	0	0	0	0
180	20190617	Baza	Summer	10	1223	1228	18	Summer.Morph	7	0	7	0	0	0	0	0	0	0	0	0	0	0	0	0	0	0
181	20190617	Baza	Summer	11	1228	1233	1	Spring.Morph	9	0	0	0	0	0	0	0	0	0	0	0	0	0	0	0	0	0
182	20190617	Baza	Summer	11	1228	1233	2	Summer.Morph	11	0	3	0	0	0	0	0	0	0	0	0	0	0	0	0	0	0
183	20190617	Baza	Summer	11	1228	1233	3	Spring.Morph	4	0	0	0	0	0	0	0	0	0	0	0	0	0	0	0	0	0
184	20190617	Baza	Summer	11	1228	1233	4	Spring.Morph	10	0	1	0	0	0	0	0	0	0	0	0	0	0	0	0	0	0
185	20190617	Baza	Summer	11	1228	1233	5	Summer.Morph	7	0	0	0	0	0	0	0	0	0	0	0	0	0	0	0	0	0
186	20190617	Baza	Summer	11	1228	1233	6	Spring.Morph	7	0	1	0	0	0	0	0	0	0	0	0	0	0	0	0	0	0
187	20190617	Baza	Summer	11	1228	1233	7	Spring.Morph	2	0	0	0	0	0	0	0	0	0	0	0	0	0	0	0	0	0
188	20190617	Baza	Summer	11	1228	1233	8	Summer.Morph	5	0	0	0	0	0	0	0	0	0	0	0	0	0	0	0	0	0
189	20190617	Baza	Summer	11	1228	1233	9	Summer.Morph	9	0	0	0	0	0	0	0	0	0	0	0	0	0	0	0	0	0
190	20190617	Baza	Summer	11	1228	1233	10	Summer.Morph	1	0	0	0	0	0	0	0	0	0	0	0	0	0	0	0	0	0
191	20190617	Baza	Summer	11	1228	1233	11	Summer.Morph	1	0	1	0	0	0	0	0	0	0	0	0	0	0	0	0	0	0
192	20190617	Baza	Summer	11	1228	1233	12	Spring.Morph	12	0	0	0	0	0	0	0	0	0	0	0	0	0	0	0	0	0
193	20190617	Baza	Summer	11	1228	1233	13	Spring.Morph	13	0	0	0	0	0	0	0	0	0	0	0	0	0	0	0	0	0
194	20190617	Baza	Summer	11	1228	1233	14	Summer.Morph	9	0	0	0	0	0	0	0	0	0	0	0	0	0	0	0	0	0
195	20190617	Baza	Summer	11	1228	1233	15	Spring.Morph	8	0	0	0	0	0	0	0	0	0	0	0	0	0	0	0	0	0
196	20190617	Baza	Summer	11	1228	1233	16	Spring.Morph	13	0	0	0	0	0	0	0	0	0	0	0	0	0	0	0	0	0
197	20190617	Baza	Summer	11	1228	1233	17	Summer.Morph	8	0	1	0	0	0	0	0	0	0	0	0	0	0	0	0	0	0
198	20190617	Baza	Summer	11	1228	1233	18	Summer.Morph	7	0	0	0	0	0	0	0	0	0	0	0	0	0	0	0	0	0
199	20190617	Baza	Summer	12	1233	1238	1	Spring.Morph	9	0	0	0	4	0	0	0	0	0	0	0	0	0	0	0	0	0
200	20190617	Baza	Summer	12	1233	1238	2	Summer.Morph	11	0	0	0	0	0	0	0	0	0	0	0	0	0	0	0	0	0
201	20190617	Baza	Summer	12	1233	1238	3	Spring.Morph	4	0	0	0	0	0	0	0	0	0	0	0	0	0	0	0	0	0
202	20190617	Baza	Summer	12	1233	1238	4	Spring.Morph	10	0	0	0	1	0	0	0	0	0	0	0	0	0	0	0	0	0
203	20190617	Baza	Summer	12	1233	1238	5	Summer.Morph	7	0	0	0	0	0	0	0	0	0	0	0	0	0	0	0	0	0
204	20190617	Baza	Summer	12	1233	1238	6	Spring.Morph	7	0	0	0	0	0	0	0	0	0	0	0	0	0	0	0	0	0
205	20190617	Baza	Summer	12	1233	1238	7	Spring.Morph	2	0	0	0	1	0	0	0	0	0	0	0	0	0	0	0	0	0
206	20190617	Baza	Summer	12	1233	1238	8	Summer.Morph	5	0	0	0	0	0	0	0	0	0	0	0	0	0	0	0	0	0
207	20190617	Baza	Summer	12	1233	1238	9	Summer.Morph	9	0	0	0	0	0	0	0	0	0	0	0	0	0	0	0	0	0
208	20190617	Baza	Summer	12	1233	1238	10	Summer.Morph	1	0	0	0	0	0	0	0	0	0	0	0	0	0	0	0	0	0
209	20190617	Baza	Summer	12	1233	1238	11	Summer.Morph	1	0	0	0	0	0	0	0	0	0	0	0	0	0	0	0	0	0
210	20190617	Baza	Summer	12	1233	1238	12	Spring.Morph	12	0	0	0	0	0	0	0	0	0	0	0	0	0	0	0	0	0
211	20190617	Baza	Summer	12	1233	1238	13	Spring.Morph	13	0	0	0	3	0	0	0	0	0	0	0	0	0	0	0	0	0
212	20190617	Baza	Summer	12	1233	1238	14	Summer.Morph	9	0	0	0	0	0	0	0	0	0	0	0	0	0	0	0	0	0
213	20190617	Baza	Summer	12	1233	1238	15	Spring.Morph	8	0	0	0	0	0	0	0	0	0	0	0	0	0	0	0	0	0
214	20190617	Baza	Summer	12	1233	1238	16	Spring.Morph	13	0	0	0	0	0	0	0	0	0	0	0	0	0	0	0	0	0
215	20190617	Baza	Summer	12	1233	1238	17	Summer.Morph	8	0	0	0	0	0	0	0	0	0	0	0	0	0	0	0	0	0
216	20190617	Baza	Summer	12	1233	1238	18	Summer.Morph	7	0	0	0	0	0	0	0	0	0	0	0	0	0	0	0	0	0
217	20190617	Baza	Summer	13	1238	1243	1	Spring.Morph	9	0	0	0	0	0	0	0	0	0	0	0	0	0	0	0	0	0
218	20190617	Baza	Summer	13	1238	1243	2	Summer.Morph	11	0	0	0	0	0	0	0	0	0	0	0	0	0	0	0	0	0
219	20190617	Baza	Summer	13	1238	1243	3	Spring.Morph	4	0	0	0	0	0	0	0	0	0	0	0	0	0	0	0	0	0
220	20190617	Baza	Summer	13	1238	1243	4	Spring.Morph	10	0	0	0	0	0	0	0	0	0	0	0	0	0	0	0	0	0
221	20190617	Baza	Summer	13	1238	1243	5	Summer.Morph	7	0	4	0	0	0	0	0	0	0	0	0	0	0	0	0	0	0
222	20190617	Baza	Summer	13	1238	1243	6	Spring.Morph	7	0	0	0	0	0	0	0	0	0	0	0	0	0	0	0	0	0
223	20190617	Baza	Summer	13	1238	1243	7	Spring.Morph	2	0	1	0	0	0	0	0	0	0	0	0	0	0	0	0	0	0
224	20190617	Baza	Summer	13	1238	1243	8	Summer.Morph	5	0	0	0	0	0	0	0	0	0	0	0	0	0	0	0	0	0
225	20190617	Baza	Summer	13	1238	1243	9	Summer.Morph	9	0	1	0	0	0	0	0	0	0	0	0	0	0	0	0	0	0
226	20190617	Baza	Summer	13	1238	1243	10	Summer.Morph	1	0	5	0	0	0	0	0	0	0	0	0	0	0	0	0	0	0
227	20190617	Baza	Summer	13	1238	1243	11	Summer.Morph	1	0	0	0	0	0	0	0	0	0	0	0	0	0	0	0	0	0
228	20190617	Baza	Summer	13	1238	1243	12	Spring.Morph	12	7	0	0	0	0	0	0	0	0	0	0	0	0	0	0	0	0
229	20190617	Baza	Summer	13	1238	1243	13	Spring.Morph	13	17	3	0	0	0	0	0	0	0	0	0	0	0	0	0	0	0
230	20190617	Baza	Summer	13	1238	1243	14	Summer.Morph	9	1	1	0	0	0	0	0	0	0	0	0	0	0	0	0	0	0
231	20190617	Baza	Summer	13	1238	1243	15	Spring.Morph	8	0	0	0	0	0	0	0	0	0	0	0	0	0	0	0	0	0
232	20190617	Baza	Summer	13	1238	1243	16	Spring.Morph	13	0	0	0	0	0	0	0	0	0	0	0	0	0	0	0	0	0
233	20190617	Baza	Summer	13	1238	1243	17	Summer.Morph	8	0	0	0	0	0	0	0	0	0	0	0	0	0	0	0	0	0
234	20190617	Baza	Summer	13	1238	1243	18	Summer.Morph	7	1	0	0	0	0	0	0	0	0	0	0	0	0	0	0	0	0
235	20190617	Baza	Summer	14	1243	1248	1	Spring.Morph	9	0	0	0	0	0	0	0	0	0	0	0	0	0	0	0	0	0
236	20190617	Baza	Summer	14	1243	1248	2	Summer.Morph	11	2	0	0	0	0	0	0	0	0	0	0	0	0	0	0	0	0
237	20190617	Baza	Summer	14	1243	1248	3	Spring.Morph	4	1	0	0	0	0	0	0	0	0	0	0	0	0	0	0	0	0
238	20190617	Baza	Summer	14	1243	1248	4	Spring.Morph	10	3	0	0	0	0	0	0	0	0	0	0	0	0	0	0	0	0
239	20190617	Baza	Summer	14	1243	1248	5	Summer.Morph	7	0	0	0	0	0	0	0	0	0	0	0	0	0	0	0	0	0
240	20190617	Baza	Summer	14	1243	1248	6	Spring.Morph	7	0	0	0	0	0	0	0	0	0	0	0	0	0	0	0	0	0
241	20190617	Baza	Summer	14	1243	1248	7	Spring.Morph	2	0	0	0	0	0	0	0	0	0	0	0	0	0	0	0	0	0
242	20190617	Baza	Summer	14	1243	1248	8	Summer.Morph	5	0	0	0	0	0	0	0	0	0	0	0	0	0	0	0	0	0
243	20190617	Baza	Summer	14	1243	1248	9	Summer.Morph	9	1	0	0	0	0	0	0	0	0	0	0	0	0	0	0	0	0
244	20190617	Baza	Summer	14	1243	1248	10	Summer.Morph	1	0	0	0	0	0	0	0	0	0	0	0	0	0	0	0	0	0
245	20190617	Baza	Summer	14	1243	1248	11	Summer.Morph	1	0	0	0	0	0	0	0	0	0	0	0	0	0	0	0	0	0
246	20190617	Baza	Summer	14	1243	1248	12	Spring.Morph	12	0	0	0	0	0	0	0	0	0	0	0	0	0	0	0	0	0
247	20190617	Baza	Summer	14	1243	1248	13	Spring.Morph	13	3	0	0	0	0	0	0	0	0	0	0	0	0	0	0	0	0
248	20190617	Baza	Summer	14	1243	1248	14	Summer.Morph	9	1	0	0	0	0	0	0	0	0	0	0	0	0	0	0	0	0
249	20190617	Baza	Summer	14	1243	1248	15	Spring.Morph	8	0	0	0	0	0	0	0	0	0	0	0	0	0	0	0	0	0
250	20190617	Baza	Summer	14	1243	1248	16	Spring.Morph	13	7	0	0	0	0	0	0	0	0	0	0	0	0	0	0	0	0
251	20190617	Baza	Summer	14	1243	1248	17	Summer.Morph	8	0	0	0	0	0	0	0	0	0	0	0	0	0	0	0	0	0
252	20190617	Baza	Summer	14	1243	1248	18	Summer.Morph	7	0	0	0	0	0	0	0	0	0	0	0	0	0	0	0	0	0
253	20190617	Baza	Summer	15	1248	1253	1	Spring.Morph	9	8	1	0	1	0	0	1	0	0	0	0	0	0	0	0	0	0
254	20190617	Baza	Summer	15	1248	1253	2	Summer.Morph	11	2	0	0	0	0	0	0	0	0	0	0	0	0	0	0	0	0
255	20190617	Baza	Summer	15	1248	1253	3	Spring.Morph	4	0	0	0	0	0	0	0	0	0	0	0	0	0	0	0	0	0
256	20190617	Baza	Summer	15	1248	1253	4	Spring.Morph	10	0	0	0	0	23	0	0	0	0	0	0	0	0	0	0	0	0
257	20190617	Baza	Summer	15	1248	1253	5	Summer.Morph	7	0	0	0	0	5	0	0	0	0	0	0	0	0	0	0	0	0
258	20190617	Baza	Summer	15	1248	1253	6	Spring.Morph	7	1	0	0	0	0	0	2	0	0	0	0	0	0	0	0	0	0
259	20190617	Baza	Summer	15	1248	1253	7	Spring.Morph	2	0	2	0	0	1	0	0	0	0	0	0	0	0	0	0	0	0
260	20190617	Baza	Summer	15	1248	1253	8	Summer.Morph	5	0	0	0	0	3	0	0	0	0	0	0	0	0	0	0	0	0
261	20190617	Baza	Summer	15	1248	1253	9	Summer.Morph	9	0	0	0	0	0	0	0	0	0	0	0	0	0	0	0	0	0
262	20190617	Baza	Summer	15	1248	1253	10	Summer.Morph	1	0	0	0	0	3	0	0	0	0	0	0	0	0	0	0	0	0
263	20190617	Baza	Summer	15	1248	1253	11	Summer.Morph	1	0	0	0	0	0	0	0	0	0	0	0	0	0	0	0	0	0
264	20190617	Baza	Summer	15	1248	1253	12	Spring.Morph	12	5	0	0	0	0	0	3	0	0	0	0	0	0	0	0	0	0
265	20190617	Baza	Summer	15	1248	1253	13	Spring.Morph	13	0	0	0	2	0	0	0	0	0	0	0	0	0	0	0	0	0
266	20190617	Baza	Summer	15	1248	1253	14	Summer.Morph	9	0	0	0	0	0	0	0	0	0	0	0	0	0	0	0	0	0
267	20190617	Baza	Summer	15	1248	1253	15	Spring.Morph	8	0	0	0	0	1	0	0	0	0	0	0	0	0	0	0	0	0
268	20190617	Baza	Summer	15	1248	1253	16	Spring.Morph	13	0	0	0	0	3	0	0	0	0	0	0	0	0	0	0	0	0
269	20190617	Baza	Summer	15	1248	1253	17	Summer.Morph	8	0	0	0	0	0	0	1	1	0	0	0	0	0	0	0	0	0
270	20190617	Baza	Summer	15	1248	1253	18	Summer.Morph	7	0	0	0	0	1	0	0	0	0	0	0	0	0	0	0	0	0
271	20190617	Baza	Summer	16	1253	1258	1	Spring.Morph	9	4	0	0	0	0	0	0	0	0	0	0	0	0	0	0	0	0
272	20190617	Baza	Summer	16	1253	1258	2	Summer.Morph	11	0	0	0	0	0	0	0	0	0	0	0	0	0	0	0	0	0
273	20190617	Baza	Summer	16	1253	1258	3	Spring.Morph	4	0	0	0	0	0	0	0	0	0	0	0	0	0	0	0	0	0
274	20190617	Baza	Summer	16	1253	1258	4	Spring.Morph	10	0	0	0	0	2	0	0	0	0	0	0	0	0	0	0	0	0
275	20190617	Baza	Summer	16	1253	1258	5	Summer.Morph	7	3	0	0	0	0	0	0	0	0	0	0	0	0	0	0	0	0
276	20190617	Baza	Summer	16	1253	1258	6	Spring.Morph	7	2	0	0	0	0	0	0	0	0	0	0	0	0	0	0	0	0
277	20190617	Baza	Summer	16	1253	1258	7	Spring.Morph	2	0	0	0	0	0	0	0	0	0	0	0	0	0	0	0	0	0
278	20190617	Baza	Summer	16	1253	1258	8	Summer.Morph	5	0	0	0	0	0	0	0	0	0	0	0	0	0	0	0	0	0
279	20190617	Baza	Summer	16	1253	1258	9	Summer.Morph	9	0	0	0	0	0	0	0	0	0	0	0	0	0	0	0	0	0
280	20190617	Baza	Summer	16	1253	1258	10	Summer.Morph	1	1	0	0	0	0	0	0	0	0	0	0	0	0	0	0	0	0
281	20190617	Baza	Summer	16	1253	1258	11	Summer.Morph	1	0	0	0	0	0	0	0	0	0	0	0	0	0	0	0	0	0
282	20190617	Baza	Summer	16	1253	1258	12	Spring.Morph	12	2	1	0	3	1	0	0	0	0	0	0	0	0	0	0	0	0
283	20190617	Baza	Summer	16	1253	1258	13	Spring.Morph	13	5	0	0	0	0	0	0	0	0	0	0	0	0	0	0	0	0
284	20190617	Baza	Summer	16	1253	1258	14	Summer.Morph	9	0	0	0	0	0	0	0	0	0	0	0	0	0	0	0	0	0
285	20190617	Baza	Summer	16	1253	1258	15	Spring.Morph	8	0	0	0	0	1	0	0	0	0	0	0	0	0	0	0	0	0
286	20190617	Baza	Summer	16	1253	1258	16	Spring.Morph	13	1	0	0	0	2	0	0	0	0	0	0	0	0	0	0	0	0
287	20190617	Baza	Summer	16	1253	1258	17	Summer.Morph	8	3	0	0	0	0	0	0	0	0	0	0	0	0	0	0	0	0
288	20190617	Baza	Summer	16	1253	1258	18	Summer.Morph	7	0	0	0	0	3	0	0	0	0	0	0	0	0	0	0	0	0
289	20190618	Negrat√≠n	Summer	17	1240	1245	1	Spring.Morph	9	0	0	0	0	0	0	0	0	0	0	0	0	0	0	0	0	0
290	20190618	Negrat√≠n	Summer	17	1240	1245	2	Summer.Morph	11	0	0	0	4	0	0	0	0	0	0	0	0	0	0	0	0	0
291	20190618	Negrat√≠n	Summer	17	1240	1245	3	Spring.Morph	4	0	0	0	0	0	0	0	0	0	0	0	0	0	0	0	0	0
292	20190618	Negrat√≠n	Summer	17	1240	1245	4	Spring.Morph	10	0	0	0	0	0	0	0	0	0	0	0	0	0	0	0	0	0
293	20190618	Negrat√≠n	Summer	17	1240	1245	5	Summer.Morph	7	0	0	0	0	0	0	0	0	0	0	0	0	0	0	0	0	0
294	20190618	Negrat√≠n	Summer	17	1240	1245	6	Spring.Morph	7	0	0	0	0	0	0	0	0	0	0	0	0	0	0	0	0	0
295	20190618	Negrat√≠n	Summer	17	1240	1245	7	Spring.Morph	2	0	0	0	0	0	0	0	0	0	0	0	0	0	0	0	0	0
296	20190618	Negrat√≠n	Summer	17	1240	1245	8	Summer.Morph	5	0	0	0	0	0	0	0	0	0	0	0	0	0	0	0	0	0
297	20190618	Negrat√≠n	Summer	17	1240	1245	9	Summer.Morph	9	0	0	0	0	0	0	0	0	0	0	0	0	0	0	0	0	0
298	20190618	Negrat√≠n	Summer	17	1240	1245	10	Summer.Morph	1	0	0	0	0	0	0	0	0	0	0	0	0	0	0	0	0	0
299	20190618	Negrat√≠n	Summer	17	1240	1245	11	Summer.Morph	1	0	0	0	0	0	0	0	0	0	0	0	0	0	0	0	0	0
300	20190618	Negrat√≠n	Summer	17	1240	1245	12	Spring.Morph	12	0	0	0	0	0	0	0	0	0	0	0	0	0	0	0	0	0
301	20190618	Negrat√≠n	Summer	17	1240	1245	13	Spring.Morph	13	0	0	0	0	0	0	0	0	0	0	0	0	0	0	0	0	0
302	20190618	Negrat√≠n	Summer	17	1240	1245	14	Summer.Morph	9	0	0	0	0	0	0	0	0	0	0	0	0	0	0	0	0	0
303	20190618	Negrat√≠n	Summer	17	1240	1245	15	Spring.Morph	8	0	0	0	0	0	0	0	0	0	0	0	0	0	0	0	0	0
304	20190618	Negrat√≠n	Summer	17	1240	1245	16	Spring.Morph	13	0	0	0	0	0	0	0	0	0	0	0	0	0	0	0	0	0
305	20190618	Negrat√≠n	Summer	17	1240	1245	17	Summer.Morph	8	0	0	0	2	0	0	0	0	0	0	0	0	0	0	0	0	0
306	20190618	Negrat√≠n	Summer	17	1240	1245	18	Summer.Morph	7	0	0	0	0	0	0	0	0	0	0	0	0	0	0	0	0	0
307	20190618	Negrat√≠n	Summer	18	1245	1250	1	Spring.Morph	9	0	1	0	0	0	0	1	0	0	0	0	0	0	0	0	0	0
308	20190618	Negrat√≠n	Summer	18	1245	1250	2	Summer.Morph	11	0	0	0	3	0	0	0	0	0	0	0	0	0	0	0	0	0
309	20190618	Negrat√≠n	Summer	18	1245	1250	3	Spring.Morph	4	0	1	0	0	0	0	0	0	0	0	0	0	0	0	0	0	0
310	20190618	Negrat√≠n	Summer	18	1245	1250	4	Spring.Morph	10	0	0	0	0	0	0	0	0	0	0	0	0	0	0	0	0	0
311	20190618	Negrat√≠n	Summer	18	1245	1250	5	Summer.Morph	7	0	0	0	0	0	0	0	0	0	0	0	0	0	0	0	0	0
312	20190618	Negrat√≠n	Summer	18	1245	1250	6	Spring.Morph	7	0	0	0	1	0	0	0	0	0	0	0	0	0	0	0	0	0
313	20190618	Negrat√≠n	Summer	18	1245	1250	7	Spring.Morph	2	1	1	0	0	0	0	0	0	0	0	0	0	0	0	0	0	0
314	20190618	Negrat√≠n	Summer	18	1245	1250	8	Summer.Morph	5	0	2	0	1	0	0	0	0	0	0	0	0	0	0	0	0	0
315	20190618	Negrat√≠n	Summer	18	1245	1250	9	Summer.Morph	9	0	0	0	0	0	0	0	0	0	0	0	0	0	0	0	0	0
316	20190618	Negrat√≠n	Summer	18	1245	1250	10	Summer.Morph	1	0	0	0	0	0	0	0	0	0	0	0	0	0	0	0	0	0
317	20190618	Negrat√≠n	Summer	18	1245	1250	11	Summer.Morph	1	0	0	0	0	0	0	0	0	0	0	0	0	0	0	0	0	0
318	20190618	Negrat√≠n	Summer	18	1245	1250	12	Spring.Morph	12	0	0	0	1	0	0	0	0	0	0	0	0	0	0	0	0	0
319	20190618	Negrat√≠n	Summer	18	1245	1250	13	Spring.Morph	13	1	3	0	0	0	0	1	0	0	0	0	0	0	0	0	0	0
320	20190618	Negrat√≠n	Summer	18	1245	1250	14	Summer.Morph	9	2	0	0	0	0	0	0	0	0	0	0	0	0	0	0	0	0
321	20190618	Negrat√≠n	Summer	18	1245	1250	15	Spring.Morph	8	0	0	0	0	0	0	0	0	0	0	0	0	0	0	0	0	0
322	20190618	Negrat√≠n	Summer	18	1245	1250	16	Spring.Morph	13	0	0	0	0	0	0	0	0	0	0	0	0	0	0	0	0	0
323	20190618	Negrat√≠n	Summer	18	1245	1250	17	Summer.Morph	8	0	2	0	0	0	0	0	0	0	0	0	0	0	0	0	0	0
324	20190618	Negrat√≠n	Summer	18	1245	1250	18	Summer.Morph	7	0	5	0	0	0	0	0	0	0	0	0	0	0	0	0	0	0
325	20190618	Negrat√≠n	Summer	19	1250	1255	1	Spring.Morph	9	0	0	0	0	0	0	0	0	0	0	0	0	0	0	0	0	0
326	20190618	Negrat√≠n	Summer	19	1250	1255	2	Summer.Morph	11	2	0	0	2	0	0	0	0	0	0	0	0	0	0	0	0	0
327	20190618	Negrat√≠n	Summer	19	1250	1255	3	Spring.Morph	4	1	0	0	0	0	0	0	0	0	0	0	0	0	0	0	0	0
328	20190618	Negrat√≠n	Summer	19	1250	1255	4	Spring.Morph	10	3	0	0	0	0	0	0	0	0	0	0	0	0	0	0	0	0
329	20190618	Negrat√≠n	Summer	19	1250	1255	5	Summer.Morph	7	0	0	0	0	0	0	1	0	0	0	0	0	0	0	0	0	0
330	20190618	Negrat√≠n	Summer	19	1250	1255	6	Spring.Morph	7	2	0	0	0	0	0	0	0	0	0	0	0	0	0	0	0	0
331	20190618	Negrat√≠n	Summer	19	1250	1255	7	Spring.Morph	2	0	0	0	0	0	0	0	0	0	0	0	0	0	0	0	0	0
332	20190618	Negrat√≠n	Summer	19	1250	1255	8	Summer.Morph	5	0	0	0	0	0	0	0	0	0	0	0	0	0	0	0	0	0
333	20190618	Negrat√≠n	Summer	19	1250	1255	9	Summer.Morph	9	1	0	0	0	0	0	0	0	0	0	0	0	0	0	0	0	0
334	20190618	Negrat√≠n	Summer	19	1250	1255	10	Summer.Morph	1	0	0	0	0	0	0	0	0	0	0	0	0	0	0	0	0	0
335	20190618	Negrat√≠n	Summer	19	1250	1255	11	Summer.Morph	1	0	0	0	0	0	0	0	0	0	0	0	0	0	0	0	0	0
336	20190618	Negrat√≠n	Summer	19	1250	1255	12	Spring.Morph	12	2	0	0	0	0	0	0	0	0	0	0	0	0	0	0	0	0
337	20190618	Negrat√≠n	Summer	19	1250	1255	13	Spring.Morph	13	0	0	0	0	0	0	0	0	0	0	0	0	0	0	0	0	0
338	20190618	Negrat√≠n	Summer	19	1250	1255	14	Summer.Morph	9	2	0	0	0	0	0	2	0	0	0	0	0	0	0	0	0	0
339	20190618	Negrat√≠n	Summer	19	1250	1255	15	Spring.Morph	8	0	0	0	0	0	0	0	0	0	0	0	0	0	0	0	0	0
340	20190618	Negrat√≠n	Summer	19	1250	1255	16	Spring.Morph	13	0	0	0	2	0	0	0	0	0	0	0	0	0	0	0	0	0
341	20190618	Negrat√≠n	Summer	19	1250	1255	17	Summer.Morph	8	0	0	0	0	0	0	0	0	0	0	0	0	0	0	0	0	0
342	20190618	Negrat√≠n	Summer	19	1250	1255	18	Summer.Morph	7	0	0	0	0	0	0	0	0	0	0	0	0	0	0	0	0	0
343	20190618	Negrat√≠n	Summer	20	1255	1300	1	Spring.Morph	9	0	0	0	0	0	0	0	0	0	0	0	0	0	0	0	0	0
344	20190618	Negrat√≠n	Summer	20	1255	1300	2	Summer.Morph	11	0	0	0	0	0	0	0	0	0	0	0	0	0	0	0	0	0
345	20190618	Negrat√≠n	Summer	20	1255	1300	3	Spring.Morph	4	0	0	0	0	0	0	0	0	0	0	0	0	0	0	0	0	0
346	20190618	Negrat√≠n	Summer	20	1255	1300	4	Spring.Morph	10	0	0	0	0	0	0	0	0	0	0	0	0	0	0	0	0	0
347	20190618	Negrat√≠n	Summer	20	1255	1300	5	Summer.Morph	7	0	0	0	0	0	0	0	0	0	0	0	0	0	0	0	0	0
348	20190618	Negrat√≠n	Summer	20	1255	1300	6	Spring.Morph	7	0	0	0	0	0	0	0	0	0	0	0	0	0	0	0	0	0
349	20190618	Negrat√≠n	Summer	20	1255	1300	7	Spring.Morph	2	0	0	0	0	0	0	0	0	1	0	0	0	0	0	0	0	0
350	20190618	Negrat√≠n	Summer	20	1255	1300	8	Summer.Morph	5	0	0	0	0	0	0	0	0	0	0	0	0	0	0	0	0	0
351	20190618	Negrat√≠n	Summer	20	1255	1300	9	Summer.Morph	9	0	0	0	0	0	0	0	0	0	0	0	0	0	0	0	0	0
352	20190618	Negrat√≠n	Summer	20	1255	1300	10	Summer.Morph	1	0	0	0	0	0	0	0	0	0	0	0	0	0	0	0	0	0
353	20190618	Negrat√≠n	Summer	20	1255	1300	11	Summer.Morph	1	0	0	0	0	0	0	1	0	0	0	0	0	0	0	0	0	0
354	20190618	Negrat√≠n	Summer	20	1255	1300	12	Spring.Morph	12	0	0	0	0	0	0	1	0	0	0	0	0	0	0	0	0	0
355	20190618	Negrat√≠n	Summer	20	1255	1300	13	Spring.Morph	13	0	0	0	0	0	0	0	0	0	0	0	0	0	0	0	0	0
356	20190618	Negrat√≠n	Summer	20	1255	1300	14	Summer.Morph	9	0	0	0	0	0	0	1	0	0	0	0	0	0	0	0	0	0
357	20190618	Negrat√≠n	Summer	20	1255	1300	15	Spring.Morph	8	0	0	0	0	0	0	0	0	0	0	0	0	0	0	0	0	0
358	20190618	Negrat√≠n	Summer	20	1255	1300	16	Spring.Morph	13	0	0	0	5	0	0	0	0	0	0	0	0	0	0	0	0	0
359	20190618	Negrat√≠n	Summer	20	1255	1300	17	Summer.Morph	8	0	0	0	0	0	0	0	0	1	0	0	0	0	0	0	0	0
360	20190618	Negrat√≠n	Summer	20	1255	1300	18	Summer.Morph	7	0	0	0	0	0	0	0	0	0	0	0	0	0	0	0	0	0
361	20190618	Negrat√≠n	Summer	21	1300	1305	1	Spring.Morph	9	0	2	0	0	0	0	0	0	0	0	0	0	0	0	0	0	0
362	20190618	Negrat√≠n	Summer	21	1300	1305	2	Summer.Morph	11	0	14	0	0	0	0	0	0	0	0	0	0	0	0	0	0	0
363	20190618	Negrat√≠n	Summer	21	1300	1305	3	Spring.Morph	4	0	1	0	0	0	0	0	0	1	0	0	0	0	0	0	0	0
364	20190618	Negrat√≠n	Summer	21	1300	1305	4	Spring.Morph	10	0	1	0	0	0	0	0	0	0	0	0	0	0	0	0	0	0
365	20190618	Negrat√≠n	Summer	21	1300	1305	5	Summer.Morph	7	0	1	0	0	0	0	0	0	0	0	0	0	0	0	0	0	0
366	20190618	Negrat√≠n	Summer	21	1300	1305	6	Spring.Morph	7	0	0	0	0	0	0	0	0	0	0	0	0	0	0	0	0	0
367	20190618	Negrat√≠n	Summer	21	1300	1305	7	Spring.Morph	2	0	0	0	2	0	0	0	0	0	0	0	0	0	0	0	0	0
368	20190618	Negrat√≠n	Summer	21	1300	1305	8	Summer.Morph	5	0	0	0	0	0	0	0	0	0	0	0	0	0	0	0	0	0
369	20190618	Negrat√≠n	Summer	21	1300	1305	9	Summer.Morph	9	0	4	0	0	0	0	0	0	0	0	0	0	0	0	0	0	0
370	20190618	Negrat√≠n	Summer	21	1300	1305	10	Summer.Morph	1	0	1	0	0	0	0	0	0	0	0	0	0	0	0	0	0	0
371	20190618	Negrat√≠n	Summer	21	1300	1305	11	Summer.Morph	1	0	0	0	0	0	0	0	0	0	0	0	0	0	0	0	0	0
372	20190618	Negrat√≠n	Summer	21	1300	1305	12	Spring.Morph	12	0	0	0	0	0	0	0	0	0	0	0	0	0	0	0	0	0
373	20190618	Negrat√≠n	Summer	21	1300	1305	13	Spring.Morph	13	0	0	0	0	0	0	0	0	0	0	0	0	0	0	0	0	0
374	20190618	Negrat√≠n	Summer	21	1300	1305	14	Summer.Morph	9	0	1	0	0	0	0	0	0	0	0	0	0	0	0	0	0	0
375	20190618	Negrat√≠n	Summer	21	1300	1305	15	Spring.Morph	8	0	0	0	0	0	0	0	0	0	0	0	0	0	0	0	0	0
376	20190618	Negrat√≠n	Summer	21	1300	1305	16	Spring.Morph	13	0	0	0	14	0	0	0	0	0	0	0	0	0	0	0	0	0
377	20190618	Negrat√≠n	Summer	21	1300	1305	17	Summer.Morph	8	0	0	0	3	0	0	0	0	0	0	0	0	0	0	0	0	0
378	20190618	Negrat√≠n	Summer	21	1300	1305	18	Summer.Morph	7	0	1	0	0	0	0	0	0	0	0	0	0	0	0	0	0	0
379	20190618	Negrat√≠n	Summer	22	1305	1310	1	Spring.Morph	9	0	0	0	0	0	0	0	0	0	0	0	0	0	0	0	0	0
380	20190618	Negrat√≠n	Summer	22	1305	1310	2	Summer.Morph	11	0	0	0	0	0	0	0	0	0	0	0	0	0	0	0	0	0
381	20190618	Negrat√≠n	Summer	22	1305	1310	3	Spring.Morph	4	0	0	0	1	0	0	0	0	0	0	0	0	0	0	0	0	0
382	20190618	Negrat√≠n	Summer	22	1305	1310	4	Spring.Morph	10	0	0	0	0	0	0	0	0	0	0	0	0	0	0	0	0	0
383	20190618	Negrat√≠n	Summer	22	1305	1310	5	Summer.Morph	7	0	0	0	0	0	0	0	0	0	0	0	0	0	0	0	0	0
384	20190618	Negrat√≠n	Summer	22	1305	1310	6	Spring.Morph	7	0	0	0	0	0	0	0	0	0	0	0	0	0	0	0	0	0
385	20190618	Negrat√≠n	Summer	22	1305	1310	7	Spring.Morph	2	0	0	0	0	0	0	0	0	0	0	0	0	0	0	0	0	0
386	20190618	Negrat√≠n	Summer	22	1305	1310	8	Summer.Morph	5	0	0	0	0	0	0	0	0	0	0	0	0	0	0	0	0	0
387	20190618	Negrat√≠n	Summer	22	1305	1310	9	Summer.Morph	9	0	0	0	0	0	0	0	0	0	0	0	0	0	0	0	0	0
388	20190618	Negrat√≠n	Summer	22	1305	1310	10	Summer.Morph	1	0	0	0	0	0	0	0	0	0	0	0	0	0	0	0	0	0
389	20190618	Negrat√≠n	Summer	22	1305	1310	11	Summer.Morph	1	0	0	0	0	0	0	0	0	0	0	0	0	0	0	0	0	0
390	20190618	Negrat√≠n	Summer	22	1305	1310	12	Spring.Morph	12	0	0	0	0	0	0	0	0	0	0	0	0	0	0	0	0	0
391	20190618	Negrat√≠n	Summer	22	1305	1310	13	Spring.Morph	13	0	0	0	0	0	0	0	0	0	0	0	0	0	0	0	0	0
392	20190618	Negrat√≠n	Summer	22	1305	1310	14	Summer.Morph	9	0	0	0	1	0	0	0	0	0	0	0	0	0	0	0	0	0
393	20190618	Negrat√≠n	Summer	22	1305	1310	15	Spring.Morph	8	0	0	0	0	0	0	0	0	0	0	0	0	0	0	0	0	0
394	20190618	Negrat√≠n	Summer	22	1305	1310	16	Spring.Morph	13	0	0	0	2	0	0	0	0	0	0	0	0	0	0	0	0	0
395	20190618	Negrat√≠n	Summer	22	1305	1310	17	Summer.Morph	8	0	0	0	0	0	0	0	0	0	0	0	0	0	0	0	0	0
396	20190618	Negrat√≠n	Summer	22	1305	1310	18	Summer.Morph	7	0	0	0	0	0	0	0	0	0	0	0	0	0	0	0	0	0
397	20190618	Negrat√≠n	Summer	23	1310	1315	1	Spring.Morph	9	0	0	0	0	0	0	0	0	0	0	0	0	0	0	0	0	0
398	20190618	Negrat√≠n	Summer	23	1310	1315	2	Summer.Morph	11	0	0	0	0	0	0	0	0	0	0	0	0	0	0	0	0	0
399	20190618	Negrat√≠n	Summer	23	1310	1315	3	Spring.Morph	4	0	0	0	0	0	0	0	0	0	0	0	0	0	0	0	0	0
400	20190618	Negrat√≠n	Summer	23	1310	1315	4	Spring.Morph	10	0	0	0	0	0	0	0	0	0	0	0	0	0	0	0	0	0
401	20190618	Negrat√≠n	Summer	23	1310	1315	5	Summer.Morph	7	0	0	0	0	0	0	0	0	0	0	0	0	0	0	0	0	0
402	20190618	Negrat√≠n	Summer	23	1310	1315	6	Spring.Morph	7	0	0	0	0	0	0	0	0	0	0	0	0	0	0	0	0	0
403	20190618	Negrat√≠n	Summer	23	1310	1315	7	Spring.Morph	2	0	0	0	0	0	0	0	0	0	0	0	0	0	0	0	0	0
404	20190618	Negrat√≠n	Summer	23	1310	1315	8	Summer.Morph	5	0	0	0	0	0	0	0	0	0	0	0	0	0	0	0	0	0
405	20190618	Negrat√≠n	Summer	23	1310	1315	9	Summer.Morph	9	0	0	0	0	0	0	0	0	0	0	0	0	0	0	0	0	0
406	20190618	Negrat√≠n	Summer	23	1310	1315	10	Summer.Morph	1	0	0	0	0	0	0	0	0	0	0	0	0	0	0	0	0	0
407	20190618	Negrat√≠n	Summer	23	1310	1315	11	Summer.Morph	1	0	0	0	0	0	0	0	0	0	0	0	0	0	0	0	0	0
408	20190618	Negrat√≠n	Summer	23	1310	1315	12	Spring.Morph	12	0	0	0	0	0	0	0	0	0	0	0	0	0	0	0	0	0
409	20190618	Negrat√≠n	Summer	23	1310	1315	13	Spring.Morph	13	0	0	0	0	0	0	0	0	0	0	0	0	0	0	0	0	0
410	20190618	Negrat√≠n	Summer	23	1310	1315	14	Summer.Morph	9	0	0	0	1	0	0	0	0	0	0	0	0	0	0	0	0	0
411	20190618	Negrat√≠n	Summer	23	1310	1315	15	Spring.Morph	8	1	0	0	2	0	0	0	0	0	0	0	0	0	0	0	0	0
412	20190618	Negrat√≠n	Summer	23	1310	1315	16	Spring.Morph	13	1	0	0	1	0	0	0	0	0	0	0	0	0	0	0	0	0
413	20190618	Negrat√≠n	Summer	23	1310	1315	17	Summer.Morph	8	0	0	0	0	0	0	0	0	0	0	0	0	0	0	0	0	0
414	20190618	Negrat√≠n	Summer	23	1310	1315	18	Summer.Morph	7	0	0	0	1	0	0	0	0	0	0	0	0	0	0	0	0	0
415	20190618	Negrat√≠n	Summer	24	1315	1320	1	Spring.Morph	9	0	0	0	0	0	0	0	0	0	0	0	0	0	0	0	0	0
416	20190618	Negrat√≠n	Summer	24	1315	1320	2	Summer.Morph	11	0	0	0	0	0	0	0	0	0	0	0	0	0	0	0	0	0
417	20190618	Negrat√≠n	Summer	24	1315	1320	3	Spring.Morph	4	0	0	0	0	0	0	0	0	0	0	0	0	0	0	0	0	0
418	20190618	Negrat√≠n	Summer	24	1315	1320	4	Spring.Morph	10	0	0	0	0	0	0	0	0	0	0	0	0	0	0	0	0	0
419	20190618	Negrat√≠n	Summer	24	1315	1320	5	Summer.Morph	7	0	0	0	0	0	0	0	0	0	0	0	0	0	0	0	0	0
420	20190618	Negrat√≠n	Summer	24	1315	1320	6	Spring.Morph	7	0	0	0	0	0	0	1	0	0	0	0	0	0	0	0	0	0
421	20190618	Negrat√≠n	Summer	24	1315	1320	7	Spring.Morph	2	0	0	0	0	0	0	0	0	0	0	0	0	0	0	0	0	0
422	20190618	Negrat√≠n	Summer	24	1315	1320	8	Summer.Morph	5	0	0	0	0	0	0	0	0	0	0	0	0	0	0	0	0	0
423	20190618	Negrat√≠n	Summer	24	1315	1320	9	Summer.Morph	9	0	0	0	1	0	0	0	0	0	0	0	0	0	0	0	0	0
424	20190618	Negrat√≠n	Summer	24	1315	1320	10	Summer.Morph	1	0	0	0	0	0	0	0	0	0	0	0	0	0	0	0	0	0
425	20190618	Negrat√≠n	Summer	24	1315	1320	11	Summer.Morph	1	0	0	0	0	0	0	0	0	0	0	0	0	0	0	0	0	0
426	20190618	Negrat√≠n	Summer	24	1315	1320	12	Spring.Morph	12	0	0	0	0	0	0	0	0	0	0	0	0	0	0	0	0	0
427	20190618	Negrat√≠n	Summer	24	1315	1320	13	Spring.Morph	13	0	0	0	0	0	0	0	0	0	0	0	0	0	0	0	0	0
428	20190618	Negrat√≠n	Summer	24	1315	1320	14	Summer.Morph	9	0	0	0	0	0	0	0	0	0	1	0	0	0	0	0	0	0
429	20190618	Negrat√≠n	Summer	24	1315	1320	15	Spring.Morph	8	0	0	0	0	0	0	0	0	0	0	0	0	0	0	0	0	0
430	20190618	Negrat√≠n	Summer	24	1315	1320	16	Spring.Morph	13	0	0	0	0	0	0	0	0	0	0	0	0	0	0	0	0	0
431	20190618	Negrat√≠n	Summer	24	1315	1320	17	Summer.Morph	8	0	0	0	0	0	0	0	0	0	0	0	0	0	0	0	0	0
432	20190618	Negrat√≠n	Summer	24	1315	1320	18	Summer.Morph	7	0	0	0	0	0	0	0	0	0	0	0	0	0	0	0	0	0
433	20190618	Negrat√≠n	Summer	25	1320	1325	1	Spring.Morph	9	2	0	0	0	0	0	0	0	0	0	0	0	0	0	0	0	0
434	20190618	Negrat√≠n	Summer	25	1320	1325	2	Summer.Morph	11	10	5	0	0	0	0	0	0	0	0	0	0	0	0	0	0	0
435	20190618	Negrat√≠n	Summer	25	1320	1325	3	Spring.Morph	4	3	1	0	0	0	0	0	0	0	0	0	0	0	0	0	0	0
436	20190618	Negrat√≠n	Summer	25	1320	1325	4	Spring.Morph	10	12	1	0	0	0	0	0	0	0	0	0	0	0	0	0	0	0
437	20190618	Negrat√≠n	Summer	25	1320	1325	5	Summer.Morph	7	3	5	0	0	0	0	0	0	0	0	0	0	0	0	0	0	0
438	20190618	Negrat√≠n	Summer	25	1320	1325	6	Spring.Morph	7	4	0	0	0	0	0	1	0	0	0	0	0	0	0	0	0	0
439	20190618	Negrat√≠n	Summer	25	1320	1325	7	Spring.Morph	2	2	1	0	0	0	0	0	0	0	0	0	0	0	0	0	0	0
440	20190618	Negrat√≠n	Summer	25	1320	1325	8	Summer.Morph	5	2	1	0	0	0	0	0	0	0	0	0	0	0	0	0	0	0
441	20190618	Negrat√≠n	Summer	25	1320	1325	9	Summer.Morph	9	1	1	0	0	0	0	0	0	0	0	0	0	0	0	0	0	0
442	20190618	Negrat√≠n	Summer	25	1320	1325	10	Summer.Morph	1	0	0	0	0	0	0	0	0	0	0	0	0	0	0	0	0	0
443	20190618	Negrat√≠n	Summer	25	1320	1325	11	Summer.Morph	1	1	0	0	0	0	0	0	0	0	0	0	0	0	0	0	0	0
444	20190618	Negrat√≠n	Summer	25	1320	1325	12	Spring.Morph	12	6	0	0	0	0	0	0	0	0	0	0	0	0	0	0	0	0
445	20190618	Negrat√≠n	Summer	25	1320	1325	13	Spring.Morph	13	7	0	0	0	0	0	0	0	0	0	0	0	0	0	0	0	0
446	20190618	Negrat√≠n	Summer	25	1320	1325	14	Summer.Morph	9	4	6	0	0	0	0	0	0	0	0	0	0	0	0	0	0	0
447	20190618	Negrat√≠n	Summer	25	1320	1325	15	Spring.Morph	8	4	0	0	0	0	0	0	0	0	0	0	0	0	0	0	0	0
448	20190618	Negrat√≠n	Summer	25	1320	1325	16	Spring.Morph	13	15	0	0	0	0	0	0	0	0	0	0	0	0	0	0	0	0
449	20190618	Negrat√≠n	Summer	25	1320	1325	17	Summer.Morph	8	0	1	0	0	0	0	0	0	0	0	0	0	0	0	0	0	0
450	20190618	Negrat√≠n	Summer	25	1320	1325	18	Summer.Morph	7	3	2	0	0	0	0	0	0	0	0	0	0	0	0	0	0	0
451	20190618	Negrat√≠n	Summer	26	1325	1330	1	Spring.Morph	9	0	0	0	0	0	0	0	0	0	0	0	0	0	0	0	0	0
452	20190618	Negrat√≠n	Summer	26	1325	1330	2	Summer.Morph	11	0	3	0	0	0	0	0	0	0	0	0	0	0	0	0	0	0
453	20190618	Negrat√≠n	Summer	26	1325	1330	3	Spring.Morph	4	0	0	0	0	0	0	0	0	0	0	0	0	0	0	0	0	0
454	20190618	Negrat√≠n	Summer	26	1325	1330	4	Spring.Morph	10	2	1	0	0	0	0	0	0	0	0	0	0	0	0	0	0	0
455	20190618	Negrat√≠n	Summer	26	1325	1330	5	Summer.Morph	7	0	0	0	0	0	0	0	0	0	0	0	0	0	0	0	0	0
456	20190618	Negrat√≠n	Summer	26	1325	1330	6	Spring.Morph	7	0	0	0	0	0	0	0	0	0	0	0	0	0	0	0	0	0
457	20190618	Negrat√≠n	Summer	26	1325	1330	7	Spring.Morph	2	0	0	0	0	0	0	0	0	0	0	0	0	0	0	0	0	0
458	20190618	Negrat√≠n	Summer	26	1325	1330	8	Summer.Morph	5	0	0	0	0	0	0	0	0	0	0	0	0	0	0	0	0	0
459	20190618	Negrat√≠n	Summer	26	1325	1330	9	Summer.Morph	9	0	2	0	0	0	0	0	0	0	0	0	0	0	0	0	0	0
460	20190618	Negrat√≠n	Summer	26	1325	1330	10	Summer.Morph	1	0	0	0	0	0	0	0	0	0	0	0	0	0	0	0	0	0
461	20190618	Negrat√≠n	Summer	26	1325	1330	11	Summer.Morph	1	0	0	0	0	0	0	0	0	0	0	0	0	0	0	0	0	0
462	20190618	Negrat√≠n	Summer	26	1325	1330	12	Spring.Morph	12	0	0	0	0	0	0	0	0	0	0	0	0	0	0	0	0	0
463	20190618	Negrat√≠n	Summer	26	1325	1330	13	Spring.Morph	13	1	0	0	0	0	0	0	0	0	0	0	0	0	0	0	0	0
464	20190618	Negrat√≠n	Summer	26	1325	1330	14	Summer.Morph	9	2	2	0	0	0	0	0	0	0	0	0	0	0	0	0	0	0
465	20190618	Negrat√≠n	Summer	26	1325	1330	15	Spring.Morph	8	0	0	0	0	0	0	0	0	0	0	0	0	0	0	0	0	0
466	20190618	Negrat√≠n	Summer	26	1325	1330	16	Spring.Morph	13	1	0	0	0	0	0	0	0	0	0	0	0	0	0	0	0	0
467	20190618	Negrat√≠n	Summer	26	1325	1330	17	Summer.Morph	8	0	0	0	0	0	0	0	0	0	0	0	0	0	0	0	0	0
468	20190618	Negrat√≠n	Summer	26	1325	1330	18	Summer.Morph	7	0	0	0	0	0	0	0	0	0	0	0	0	0	0	0	0	0
469	20190618	Negrat√≠n	Summer	27	1330	1335	1	Spring.Morph	9	0	0	0	0	0	0	1	0	0	0	0	0	0	0	0	0	0
470	20190618	Negrat√≠n	Summer	27	1330	1335	2	Summer.Morph	11	0	1	0	0	0	0	0	0	0	0	0	0	0	0	0	0	0
471	20190618	Negrat√≠n	Summer	27	1330	1335	3	Spring.Morph	4	0	0	0	1	0	0	0	0	0	0	0	0	0	0	0	0	0
472	20190618	Negrat√≠n	Summer	27	1330	1335	4	Spring.Morph	10	0	0	0	0	0	0	0	0	0	0	0	0	0	0	0	0	0
473	20190618	Negrat√≠n	Summer	27	1330	1335	5	Summer.Morph	7	0	2	0	0	0	0	0	0	0	0	0	0	0	0	0	0	0
474	20190618	Negrat√≠n	Summer	27	1330	1335	6	Spring.Morph	7	3	0	0	0	0	0	0	0	0	0	0	0	0	0	0	0	0
475	20190618	Negrat√≠n	Summer	27	1330	1335	7	Spring.Morph	2	0	0	0	0	0	0	0	0	0	0	0	0	0	0	0	0	0
476	20190618	Negrat√≠n	Summer	27	1330	1335	8	Summer.Morph	5	0	0	0	1	0	0	0	0	0	0	0	0	0	0	0	0	0
477	20190618	Negrat√≠n	Summer	27	1330	1335	9	Summer.Morph	9	0	0	0	0	0	0	0	0	0	0	0	0	0	0	0	0	0
478	20190618	Negrat√≠n	Summer	27	1330	1335	10	Summer.Morph	1	0	0	0	0	0	0	0	0	0	0	0	0	0	0	0	0	0
479	20190618	Negrat√≠n	Summer	27	1330	1335	11	Summer.Morph	1	0	0	0	0	0	0	0	0	0	0	0	0	0	0	0	0	0
480	20190618	Negrat√≠n	Summer	27	1330	1335	12	Spring.Morph	12	1	0	0	0	0	0	1	0	0	0	0	0	0	0	0	0	0
481	20190618	Negrat√≠n	Summer	27	1330	1335	13	Spring.Morph	13	0	0	0	0	0	0	4	0	0	0	0	0	0	0	0	0	0
482	20190618	Negrat√≠n	Summer	27	1330	1335	14	Summer.Morph	9	0	0	0	1	0	0	1	0	0	0	0	0	0	0	0	0	0
483	20190618	Negrat√≠n	Summer	27	1330	1335	15	Spring.Morph	8	1	0	0	0	0	0	0	0	0	0	0	0	0	0	0	0	0
484	20190618	Negrat√≠n	Summer	27	1330	1335	16	Spring.Morph	13	2	1	0	0	0	0	0	0	0	0	0	0	0	0	0	0	0
485	20190618	Negrat√≠n	Summer	27	1330	1335	17	Summer.Morph	8	0	0	0	0	0	0	1	0	0	0	0	0	0	0	0	0	0
486	20190618	Negrat√≠n	Summer	27	1330	1335	18	Summer.Morph	7	0	0	0	0	0	0	1	0	0	0	0	0	0	0	0	0	0
487	20190618	Negrat√≠n	Summer	28	1335	1340	1	Spring.Morph	9	0	0	0	0	0	0	0	0	0	0	0	0	0	0	0	0	0
488	20190618	Negrat√≠n	Summer	28	1335	1340	2	Summer.Morph	11	0	0	0	0	0	0	0	0	0	0	0	0	0	0	0	0	0
489	20190618	Negrat√≠n	Summer	28	1335	1340	3	Spring.Morph	4	0	0	0	0	0	0	0	0	0	0	0	0	0	0	0	0	0
490	20190618	Negrat√≠n	Summer	28	1335	1340	4	Spring.Morph	10	0	0	0	0	0	0	0	0	0	0	0	0	0	0	0	0	0
491	20190618	Negrat√≠n	Summer	28	1335	1340	5	Summer.Morph	7	0	0	0	0	0	0	0	0	0	0	0	0	0	0	0	0	0
492	20190618	Negrat√≠n	Summer	28	1335	1340	6	Spring.Morph	7	0	0	0	0	0	0	0	0	0	0	0	0	0	0	0	0	0
493	20190618	Negrat√≠n	Summer	28	1335	1340	7	Spring.Morph	2	0	0	0	0	0	0	0	0	0	0	0	0	0	0	0	0	0
494	20190618	Negrat√≠n	Summer	28	1335	1340	8	Summer.Morph	5	0	0	0	1	0	0	0	0	0	0	0	0	0	0	0	0	0
495	20190618	Negrat√≠n	Summer	28	1335	1340	9	Summer.Morph	9	0	0	0	0	0	0	0	0	0	0	0	0	0	0	0	0	0
496	20190618	Negrat√≠n	Summer	28	1335	1340	10	Summer.Morph	1	0	0	0	0	0	0	0	0	0	0	0	0	0	0	0	0	0
497	20190618	Negrat√≠n	Summer	28	1335	1340	11	Summer.Morph	1	0	0	0	0	0	0	0	0	0	0	0	0	0	0	0	0	0
498	20190618	Negrat√≠n	Summer	28	1335	1340	12	Spring.Morph	12	0	0	0	0	0	0	0	0	0	0	0	0	0	0	0	0	0
499	20190618	Negrat√≠n	Summer	28	1335	1340	13	Spring.Morph	13	0	0	0	0	0	0	0	0	0	0	0	0	0	0	0	0	0
500	20190618	Negrat√≠n	Summer	28	1335	1340	14	Summer.Morph	9	0	1	0	0	0	0	0	0	0	0	0	0	0	0	0	0	0
501	20190618	Negrat√≠n	Summer	28	1335	1340	15	Spring.Morph	8	0	0	0	0	0	0	0	0	0	0	0	0	0	0	0	0	0
502	20190618	Negrat√≠n	Summer	28	1335	1340	16	Spring.Morph	13	0	0	0	0	0	0	0	0	0	0	0	0	0	0	0	0	0
503	20190618	Negrat√≠n	Summer	28	1335	1340	17	Summer.Morph	8	0	0	0	0	0	0	0	0	0	0	0	0	0	0	0	0	0
504	20190618	Negrat√≠n	Summer	28	1335	1340	18	Summer.Morph	7	0	0	0	0	0	0	0	0	0	0	0	0	0	0	0	0	0
505	20190619	Baza	Summer	29	1225	1230	1	Spring.Morph	5	0	0	0	0	0	0	0	0	0	0	0	0	0	0	0	0	0
506	20190619	Baza	Summer	29	1225	1230	2	Summer.Morph	9	2	0	0	0	0	0	0	0	0	0	0	0	0	0	0	0	0
507	20190619	Baza	Summer	29	1225	1230	3	Spring.Morph	1	2	0	0	0	0	0	0	0	0	0	0	0	0	0	0	0	0
508	20190619	Baza	Summer	29	1225	1230	4	Spring.Morph	6	6	0	0	0	0	0	0	0	0	0	0	0	0	0	0	0	0
509	20190619	Baza	Summer	29	1225	1230	5	Summer.Morph	3	1	0	0	0	0	0	0	0	0	0	0	0	0	0	0	0	0
510	20190619	Baza	Summer	29	1225	1230	6	Spring.Morph	1	2	0	0	0	0	0	0	0	0	0	0	0	0	0	0	0	0
511	20190619	Baza	Summer	29	1225	1230	7	Spring.Morph	1	0	0	0	0	0	0	0	0	0	0	0	0	0	0	0	0	0
512	20190619	Baza	Summer	29	1225	1230	8	Summer.Morph	1	1	0	0	0	0	0	0	0	0	0	0	0	0	0	0	0	0
513	20190619	Baza	Summer	29	1225	1230	9	Summer.Morph	2	0	0	1	0	0	0	0	0	0	0	0	0	0	0	0	0	0
514	20190619	Baza	Summer	29	1225	1230	10	Summer.Morph	1	0	0	0	0	0	0	0	0	0	0	0	0	0	0	0	0	0
515	20190619	Baza	Summer	29	1225	1230	11	Summer.Morph	1	0	0	0	0	0	0	0	0	0	0	0	0	0	0	0	0	0
516	20190619	Baza	Summer	29	1225	1230	12	Spring.Morph	6	5	0	0	0	0	0	0	0	0	0	0	0	0	0	0	0	0
517	20190619	Baza	Summer	29	1225	1230	13	Spring.Morph	8	0	0	0	0	0	0	0	0	0	0	0	0	0	0	0	0	0
518	20190619	Baza	Summer	29	1225	1230	14	Summer.Morph	7	0	0	0	0	0	0	0	0	0	0	0	0	0	0	0	0	0
519	20190619	Baza	Summer	29	1225	1230	15	Spring.Morph	1	1	0	0	0	0	0	0	0	0	0	0	0	0	0	0	0	0
520	20190619	Baza	Summer	29	1225	1230	16	Spring.Morph	3	2	0	1	0	0	0	0	0	0	0	0	0	0	0	0	0	0
521	20190619	Baza	Summer	29	1225	1230	17	Summer.Morph	6	4	0	0	0	0	0	0	0	0	0	0	0	0	0	0	0	0
522	20190619	Baza	Summer	29	1225	1230	18	Summer.Morph	3	0	0	3	0	0	0	0	0	0	0	0	0	0	0	0	0	0
523	20190619	Baza	Summer	30	1230	1235	1	Spring.Morph	5	0	0	2	0	0	0	0	0	0	0	0	0	0	0	0	0	0
524	20190619	Baza	Summer	30	1230	1235	2	Summer.Morph	9	0	0	0	0	0	0	0	0	0	0	0	0	0	0	0	0	0
525	20190619	Baza	Summer	30	1230	1235	3	Spring.Morph	1	0	0	2	0	0	0	0	0	0	0	0	0	0	0	0	0	0
526	20190619	Baza	Summer	30	1230	1235	4	Spring.Morph	6	0	0	3	0	0	0	0	0	0	0	0	0	0	0	0	0	0
527	20190619	Baza	Summer	30	1230	1235	5	Summer.Morph	3	0	0	0	0	0	0	0	0	0	0	0	0	0	0	0	0	0
528	20190619	Baza	Summer	30	1230	1235	6	Spring.Morph	1	0	0	1	0	0	0	0	0	0	0	0	0	0	0	0	0	0
529	20190619	Baza	Summer	30	1230	1235	7	Spring.Morph	1	0	0	0	0	0	0	0	0	0	0	0	0	0	0	0	0	0
530	20190619	Baza	Summer	30	1230	1235	8	Summer.Morph	1	0	0	0	0	0	0	0	0	0	0	0	0	0	0	0	0	0
531	20190619	Baza	Summer	30	1230	1235	9	Summer.Morph	2	0	0	0	0	0	0	0	0	0	0	0	0	0	0	0	0	0
532	20190619	Baza	Summer	30	1230	1235	10	Summer.Morph	1	0	0	1	0	0	0	0	0	0	0	0	0	0	0	0	0	0
533	20190619	Baza	Summer	30	1230	1235	11	Summer.Morph	1	0	0	0	0	0	0	0	0	0	0	0	0	0	0	0	0	0
534	20190619	Baza	Summer	30	1230	1235	12	Spring.Morph	6	0	0	0	0	0	0	0	0	0	0	0	0	0	0	0	0	0
535	20190619	Baza	Summer	30	1230	1235	13	Spring.Morph	8	0	0	2	0	0	0	0	0	0	0	0	0	0	0	0	0	0
536	20190619	Baza	Summer	30	1230	1235	14	Summer.Morph	7	0	0	0	0	0	0	0	0	0	0	0	0	0	0	0	0	0
537	20190619	Baza	Summer	30	1230	1235	15	Spring.Morph	1	0	0	2	0	0	0	0	0	0	0	0	0	0	0	0	0	0
538	20190619	Baza	Summer	30	1230	1235	16	Spring.Morph	3	0	0	2	0	0	0	0	0	0	0	0	0	0	0	0	0	0
539	20190619	Baza	Summer	30	1230	1235	17	Summer.Morph	6	0	0	0	0	0	0	0	0	0	0	0	0	0	0	0	0	0
540	20190619	Baza	Summer	30	1230	1235	18	Summer.Morph	3	0	0	1	0	0	0	0	0	0	0	0	0	0	0	0	0	0
541	20190619	Baza	Summer	31	1235	1240	1	Spring.Morph	5	0	0	0	0	0	0	0	0	0	0	0	0	0	0	0	0	0
542	20190619	Baza	Summer	31	1235	1240	2	Summer.Morph	9	0	0	0	0	0	0	0	0	0	0	0	0	0	0	0	0	0
543	20190619	Baza	Summer	31	1235	1240	3	Spring.Morph	1	0	0	3	0	0	0	0	0	0	0	0	0	0	0	0	0	0
544	20190619	Baza	Summer	31	1235	1240	4	Spring.Morph	6	0	0	1	0	0	0	0	0	0	0	0	0	0	0	0	0	0
545	20190619	Baza	Summer	31	1235	1240	5	Summer.Morph	3	0	0	1	0	0	0	0	0	0	0	0	0	0	0	0	0	0
546	20190619	Baza	Summer	31	1235	1240	6	Spring.Morph	1	0	0	0	0	0	0	0	0	0	0	0	0	0	0	0	0	0
547	20190619	Baza	Summer	31	1235	1240	7	Spring.Morph	1	0	0	0	0	0	0	0	0	0	0	0	0	0	0	0	0	0
548	20190619	Baza	Summer	31	1235	1240	8	Summer.Morph	1	0	0	0	0	0	0	0	0	0	0	0	0	0	0	0	0	0
549	20190619	Baza	Summer	31	1235	1240	9	Summer.Morph	2	0	0	0	0	0	0	0	0	0	0	0	0	0	0	0	0	0
550	20190619	Baza	Summer	31	1235	1240	10	Summer.Morph	1	0	0	0	0	0	0	0	0	0	0	0	0	0	0	0	0	0
551	20190619	Baza	Summer	31	1235	1240	11	Summer.Morph	1	0	0	1	0	0	0	0	0	0	0	0	0	0	0	0	0	0
552	20190619	Baza	Summer	31	1235	1240	12	Spring.Morph	6	0	0	5	0	0	0	0	0	0	0	0	0	0	0	0	0	0
553	20190619	Baza	Summer	31	1235	1240	13	Spring.Morph	8	0	0	1	0	0	0	0	0	0	0	0	0	0	0	0	0	0
554	20190619	Baza	Summer	31	1235	1240	14	Summer.Morph	7	0	0	0	0	0	0	0	0	0	0	0	0	0	0	0	0	0
555	20190619	Baza	Summer	31	1235	1240	15	Spring.Morph	1	0	0	0	0	0	0	0	0	0	0	0	0	0	0	0	0	0
556	20190619	Baza	Summer	31	1235	1240	16	Spring.Morph	3	0	0	0	0	0	0	0	0	0	0	0	0	0	0	0	0	0
557	20190619	Baza	Summer	31	1235	1240	17	Summer.Morph	6	0	0	0	0	0	0	0	0	0	0	0	0	0	0	0	0	0
558	20190619	Baza	Summer	31	1235	1240	18	Summer.Morph	3	0	0	1	0	0	0	0	0	0	0	0	0	0	0	0	0	0
559	20190619	Baza	Summer	32	1240	1245	1	Spring.Morph	5	0	0	0	0	0	0	0	0	0	0	0	0	0	0	0	0	0
560	20190619	Baza	Summer	32	1240	1245	2	Summer.Morph	9	0	0	0	0	0	0	0	0	0	0	0	0	0	0	0	0	0
561	20190619	Baza	Summer	32	1240	1245	3	Spring.Morph	1	0	0	2	0	0	0	0	0	0	0	0	0	0	0	0	0	0
562	20190619	Baza	Summer	32	1240	1245	4	Spring.Morph	6	0	0	0	0	0	0	0	0	0	0	0	0	0	0	0	0	0
563	20190619	Baza	Summer	32	1240	1245	5	Summer.Morph	3	0	0	0	0	0	0	0	0	0	0	0	0	0	0	0	0	0
564	20190619	Baza	Summer	32	1240	1245	6	Spring.Morph	1	0	0	0	0	0	0	0	0	0	0	0	0	0	0	0	0	0
565	20190619	Baza	Summer	32	1240	1245	7	Spring.Morph	1	0	0	0	0	0	0	0	0	0	0	0	0	0	0	0	0	0
566	20190619	Baza	Summer	32	1240	1245	8	Summer.Morph	1	0	0	0	0	0	0	0	0	0	0	0	0	0	0	0	0	0
567	20190619	Baza	Summer	32	1240	1245	9	Summer.Morph	2	0	0	0	0	0	0	0	0	0	0	0	0	0	0	0	0	0
568	20190619	Baza	Summer	32	1240	1245	10	Summer.Morph	1	0	0	0	0	0	0	0	0	0	0	0	0	0	0	0	0	0
569	20190619	Baza	Summer	32	1240	1245	11	Summer.Morph	1	0	0	0	0	0	0	0	0	0	0	0	0	0	0	0	0	0
570	20190619	Baza	Summer	32	1240	1245	12	Spring.Morph	6	0	0	0	0	0	0	0	0	0	0	0	0	0	0	0	0	0
571	20190619	Baza	Summer	32	1240	1245	13	Spring.Morph	8	0	0	2	0	0	0	0	0	0	0	0	0	0	0	0	0	0
572	20190619	Baza	Summer	32	1240	1245	14	Summer.Morph	7	0	0	0	0	0	0	0	0	0	0	0	0	0	0	0	0	0
573	20190619	Baza	Summer	32	1240	1245	15	Spring.Morph	1	0	0	0	0	0	0	0	0	0	0	0	0	0	0	0	0	0
574	20190619	Baza	Summer	32	1240	1245	16	Spring.Morph	3	0	0	0	0	0	0	0	0	0	0	0	0	0	0	0	0	0
575	20190619	Baza	Summer	32	1240	1245	17	Summer.Morph	6	0	0	0	0	0	0	0	0	0	0	0	0	0	0	0	0	0
576	20190619	Baza	Summer	32	1240	1245	18	Summer.Morph	3	0	0	0	0	0	0	0	0	0	0	0	0	0	0	0	0	0
577	20190619	Baza	Summer	33	1245	1250	1	Spring.Morph	5	0	0	0	0	0	0	0	0	0	0	0	0	0	0	0	0	0
578	20190619	Baza	Summer	33	1245	1250	2	Summer.Morph	9	1	0	0	0	0	0	0	0	0	0	0	0	0	0	0	0	0
579	20190619	Baza	Summer	33	1245	1250	3	Spring.Morph	1	0	0	0	0	0	0	0	0	0	0	0	0	0	0	0	0	0
580	20190619	Baza	Summer	33	1245	1250	4	Spring.Morph	6	0	0	0	0	0	0	0	0	0	0	0	0	0	0	0	0	0
581	20190619	Baza	Summer	33	1245	1250	5	Summer.Morph	3	0	0	0	0	0	0	0	0	0	0	0	0	0	0	0	0	0
582	20190619	Baza	Summer	33	1245	1250	6	Spring.Morph	1	0	0	0	0	0	0	0	0	0	0	0	0	0	0	0	0	0
583	20190619	Baza	Summer	33	1245	1250	7	Spring.Morph	1	0	0	0	0	0	0	0	0	0	0	0	0	0	0	0	0	0
584	20190619	Baza	Summer	33	1245	1250	8	Summer.Morph	1	0	0	0	0	0	0	0	0	0	0	0	0	0	0	0	0	0
585	20190619	Baza	Summer	33	1245	1250	9	Summer.Morph	2	1	0	0	0	0	0	0	0	0	0	0	0	0	0	0	0	0
586	20190619	Baza	Summer	33	1245	1250	10	Summer.Morph	1	0	0	0	0	0	0	0	0	0	0	0	0	0	0	0	0	0
587	20190619	Baza	Summer	33	1245	1250	11	Summer.Morph	1	0	0	0	0	0	0	0	0	0	0	0	0	0	0	0	0	0
588	20190619	Baza	Summer	33	1245	1250	12	Spring.Morph	6	0	0	0	0	0	0	0	0	0	0	0	0	0	0	0	0	0
589	20190619	Baza	Summer	33	1245	1250	13	Spring.Morph	8	0	0	1	0	0	0	0	0	0	0	0	0	0	0	0	0	0
590	20190619	Baza	Summer	33	1245	1250	14	Summer.Morph	7	0	0	0	0	0	0	0	0	0	0	0	0	0	0	0	0	0
591	20190619	Baza	Summer	33	1245	1250	15	Spring.Morph	1	0	0	0	0	0	0	0	0	0	0	0	0	0	0	0	0	0
592	20190619	Baza	Summer	33	1245	1250	16	Spring.Morph	3	0	0	0	0	0	0	0	0	0	0	0	0	0	0	0	0	0
593	20190619	Baza	Summer	33	1245	1250	17	Summer.Morph	6	0	0	0	0	0	0	0	0	0	0	0	0	0	0	0	0	0
594	20190619	Baza	Summer	33	1245	1250	18	Summer.Morph	3	0	0	0	0	0	0	0	0	0	0	0	0	0	0	0	0	0
595	20190619	Baza	Summer	34	1250	1255	1	Spring.Morph	5	2	0	0	0	0	0	0	0	0	0	0	0	0	0	0	0	0
596	20190619	Baza	Summer	34	1250	1255	2	Summer.Morph	9	0	0	0	0	0	0	0	0	0	0	0	0	0	0	0	0	0
597	20190619	Baza	Summer	34	1250	1255	3	Spring.Morph	1	1	0	0	0	0	0	0	0	0	0	0	0	0	0	0	0	0
598	20190619	Baza	Summer	34	1250	1255	4	Spring.Morph	6	1	0	0	0	0	0	0	0	0	0	0	0	0	0	0	0	0
599	20190619	Baza	Summer	34	1250	1255	5	Summer.Morph	3	2	3	0	0	0	0	0	0	0	0	0	0	0	0	0	0	0
600	20190619	Baza	Summer	34	1250	1255	6	Spring.Morph	1	0	0	0	0	0	0	0	0	0	0	0	0	0	0	0	0	0
601	20190619	Baza	Summer	34	1250	1255	7	Spring.Morph	1	0	0	0	0	0	0	0	0	0	0	0	0	0	0	0	0	0
602	20190619	Baza	Summer	34	1250	1255	8	Summer.Morph	1	0	0	0	0	0	0	0	0	0	0	0	0	0	0	0	0	0
603	20190619	Baza	Summer	34	1250	1255	9	Summer.Morph	2	3	0	0	0	0	0	0	0	0	0	0	0	0	0	0	0	0
604	20190619	Baza	Summer	34	1250	1255	10	Summer.Morph	1	0	0	0	0	0	0	0	0	0	0	0	0	0	0	0	0	0
605	20190619	Baza	Summer	34	1250	1255	11	Summer.Morph	1	0	1	0	0	0	0	0	0	0	0	0	0	0	0	0	0	0
606	20190619	Baza	Summer	34	1250	1255	12	Spring.Morph	6	7	2	0	0	0	0	0	0	0	0	0	0	0	0	0	0	0
607	20190619	Baza	Summer	34	1250	1255	13	Spring.Morph	8	2	1	0	0	0	0	0	0	0	0	0	0	0	0	0	0	0
608	20190619	Baza	Summer	34	1250	1255	14	Summer.Morph	7	1	7	0	0	0	0	1	0	0	0	0	0	0	0	0	0	0
609	20190619	Baza	Summer	34	1250	1255	15	Spring.Morph	1	1	0	0	0	0	0	0	0	0	0	0	0	0	0	0	0	0
610	20190619	Baza	Summer	34	1250	1255	16	Spring.Morph	3	1	0	0	0	0	0	0	0	0	0	0	0	0	0	0	0	0
611	20190619	Baza	Summer	34	1250	1255	17	Summer.Morph	6	3	2	0	0	0	0	0	0	0	0	0	0	0	0	0	0	0
612	20190619	Baza	Summer	34	1250	1255	18	Summer.Morph	3	0	0	0	0	0	0	0	0	0	0	0	0	0	0	0	0	0
613	20190619	Baza	Summer	35	1255	1300	1	Spring.Morph	5	0	0	0	0	0	0	0	0	0	0	0	0	0	0	0	0	0
614	20190619	Baza	Summer	35	1255	1300	2	Summer.Morph	9	2	0	0	0	0	0	0	0	0	0	0	0	0	0	0	0	0
615	20190619	Baza	Summer	35	1255	1300	3	Spring.Morph	1	0	0	0	0	0	0	0	0	0	0	0	0	0	0	0	0	0
616	20190619	Baza	Summer	35	1255	1300	4	Spring.Morph	6	1	0	0	0	0	0	0	0	0	0	0	0	0	0	0	0	0
617	20190619	Baza	Summer	35	1255	1300	5	Summer.Morph	3	1	4	0	0	0	0	0	0	0	0	0	0	0	0	0	0	0
618	20190619	Baza	Summer	35	1255	1300	6	Spring.Morph	1	3	0	0	0	0	0	0	0	0	0	0	0	0	0	0	0	0
619	20190619	Baza	Summer	35	1255	1300	7	Spring.Morph	1	0	0	0	0	0	0	0	0	0	0	0	0	0	0	0	0	0
620	20190619	Baza	Summer	35	1255	1300	8	Summer.Morph	1	0	0	0	0	0	0	0	0	0	0	0	0	0	0	0	0	0
621	20190619	Baza	Summer	35	1255	1300	9	Summer.Morph	2	1	0	0	0	0	0	0	0	0	0	0	0	0	0	0	0	0
622	20190619	Baza	Summer	35	1255	1300	10	Summer.Morph	1	0	1	0	0	0	0	0	0	0	0	0	0	0	0	0	0	0
623	20190619	Baza	Summer	35	1255	1300	11	Summer.Morph	1	0	0	0	0	0	0	0	0	0	0	0	0	0	0	0	0	0
624	20190619	Baza	Summer	35	1255	1300	12	Spring.Morph	6	0	0	0	0	0	0	0	0	0	0	0	0	0	0	0	0	0
625	20190619	Baza	Summer	35	1255	1300	13	Spring.Morph	8	2	0	0	0	0	0	0	0	0	0	0	0	0	0	0	0	0
626	20190619	Baza	Summer	35	1255	1300	14	Summer.Morph	7	1	0	0	0	0	0	0	0	0	0	0	0	0	0	0	0	0
627	20190619	Baza	Summer	35	1255	1300	15	Spring.Morph	1	1	0	0	0	0	0	0	0	0	0	0	0	0	0	0	0	0
628	20190619	Baza	Summer	35	1255	1300	16	Spring.Morph	3	1	0	0	0	0	0	0	0	0	0	0	0	0	0	0	0	0
629	20190619	Baza	Summer	35	1255	1300	17	Summer.Morph	6	5	0	0	0	0	0	0	0	0	0	0	0	0	0	0	0	0
630	20190619	Baza	Summer	35	1255	1300	18	Summer.Morph	3	1	0	0	0	0	0	0	0	0	0	0	0	0	0	0	0	0
631	20190619	Baza	Summer	36	1300	1305	1	Spring.Morph	5	0	0	0	0	0	0	0	0	0	0	0	0	0	0	0	0	0
632	20190619	Baza	Summer	36	1300	1305	2	Summer.Morph	9	0	0	0	0	0	0	0	0	0	0	0	0	0	0	0	0	0
633	20190619	Baza	Summer	36	1300	1305	3	Spring.Morph	1	0	0	0	0	0	0	0	0	0	0	0	0	0	0	0	0	0
634	20190619	Baza	Summer	36	1300	1305	4	Spring.Morph	6	0	0	0	0	0	0	0	0	0	0	0	0	0	0	0	0	0
635	20190619	Baza	Summer	36	1300	1305	5	Summer.Morph	3	0	0	0	0	0	0	0	0	0	0	0	0	0	0	0	0	0
636	20190619	Baza	Summer	36	1300	1305	6	Spring.Morph	1	0	0	0	0	0	0	0	0	0	0	0	0	0	0	0	0	0
637	20190619	Baza	Summer	36	1300	1305	7	Spring.Morph	1	0	0	0	0	0	0	0	0	0	0	0	0	0	0	0	0	0
638	20190619	Baza	Summer	36	1300	1305	8	Summer.Morph	1	0	0	0	0	0	0	0	0	0	0	0	0	0	0	0	0	0
639	20190619	Baza	Summer	36	1300	1305	9	Summer.Morph	2	0	0	0	0	0	0	0	0	0	0	0	0	0	0	0	0	0
640	20190619	Baza	Summer	36	1300	1305	10	Summer.Morph	1	0	0	0	0	0	0	0	0	0	0	0	0	0	0	0	0	0
641	20190619	Baza	Summer	36	1300	1305	11	Summer.Morph	1	0	0	0	0	0	0	0	0	0	0	0	0	0	0	0	0	0
642	20190619	Baza	Summer	36	1300	1305	12	Spring.Morph	6	0	0	0	0	0	0	0	0	0	0	0	0	0	0	0	0	0
643	20190619	Baza	Summer	36	1300	1305	13	Spring.Morph	8	0	0	0	0	0	0	0	0	0	0	0	0	0	0	0	0	0
644	20190619	Baza	Summer	36	1300	1305	14	Summer.Morph	7	0	0	0	0	0	0	0	0	0	0	0	0	0	0	0	0	0
645	20190619	Baza	Summer	36	1300	1305	15	Spring.Morph	1	0	0	0	0	0	0	0	0	0	0	0	0	0	0	0	0	0
646	20190619	Baza	Summer	36	1300	1305	16	Spring.Morph	3	0	0	0	0	0	0	0	0	0	0	0	0	0	0	0	0	0
647	20190619	Baza	Summer	36	1300	1305	17	Summer.Morph	6	0	0	0	0	0	0	0	0	0	0	0	0	0	0	0	0	0
648	20190619	Baza	Summer	36	1300	1305	18	Summer.Morph	3	0	0	0	0	0	0	0	0	0	0	0	0	0	0	0	0	0
649	20190619	Baza	Summer	37	1305	1310	1	Spring.Morph	5	0	0	0	0	0	0	0	0	0	0	0	0	0	0	0	0	0
650	20190619	Baza	Summer	37	1305	1310	2	Summer.Morph	9	0	0	0	0	0	0	0	0	0	0	0	0	0	0	0	0	0
651	20190619	Baza	Summer	37	1305	1310	3	Spring.Morph	1	0	0	0	0	0	0	0	0	0	0	0	0	0	0	0	0	0
652	20190619	Baza	Summer	37	1305	1310	4	Spring.Morph	6	0	0	0	0	0	0	0	0	0	0	0	0	0	0	0	0	0
653	20190619	Baza	Summer	37	1305	1310	5	Summer.Morph	3	0	0	0	1	0	0	0	0	1	0	0	0	0	0	0	0	0
654	20190619	Baza	Summer	37	1305	1310	6	Spring.Morph	1	0	0	0	0	0	0	0	0	0	0	0	0	0	0	0	0	0
655	20190619	Baza	Summer	37	1305	1310	7	Spring.Morph	1	0	0	0	0	0	0	0	0	0	0	0	0	0	0	0	0	0
656	20190619	Baza	Summer	37	1305	1310	8	Summer.Morph	1	0	0	0	0	0	0	0	0	0	0	0	0	0	0	0	0	0
657	20190619	Baza	Summer	37	1305	1310	9	Summer.Morph	2	0	0	0	0	0	0	0	0	0	0	0	0	0	0	0	0	0
658	20190619	Baza	Summer	37	1305	1310	10	Summer.Morph	1	0	0	0	0	0	0	0	0	0	0	0	0	0	0	0	0	0
659	20190619	Baza	Summer	37	1305	1310	11	Summer.Morph	1	0	0	0	0	0	0	0	0	0	0	0	0	0	0	0	0	0
660	20190619	Baza	Summer	37	1305	1310	12	Spring.Morph	6	0	0	0	0	0	0	0	0	0	0	0	0	0	0	0	0	0
661	20190619	Baza	Summer	37	1305	1310	13	Spring.Morph	8	0	0	0	1	0	0	0	0	0	0	0	0	0	0	0	0	0
662	20190619	Baza	Summer	37	1305	1310	14	Summer.Morph	7	0	0	0	0	0	0	0	0	0	0	0	0	0	0	0	0	0
663	20190619	Baza	Summer	37	1305	1310	15	Spring.Morph	1	0	0	0	2	0	0	0	0	0	0	0	0	0	0	0	0	0
664	20190619	Baza	Summer	37	1305	1310	16	Spring.Morph	3	0	0	0	0	0	0	0	0	0	0	0	0	0	0	0	0	0
665	20190619	Baza	Summer	37	1305	1310	17	Summer.Morph	6	0	0	0	0	0	0	0	0	0	0	0	0	0	0	0	0	0
666	20190619	Baza	Summer	37	1305	1310	18	Summer.Morph	3	0	0	0	0	0	0	0	0	0	0	0	0	0	0	0	0	0
667	20190619	Baza	Summer	38	1310	1315	1	Spring.Morph	5	0	0	0	0	0	0	0	0	0	0	0	0	0	0	0	0	0
668	20190619	Baza	Summer	38	1310	1315	2	Summer.Morph	9	0	0	0	1	0	0	0	0	0	0	0	0	0	0	0	0	0
669	20190619	Baza	Summer	38	1310	1315	3	Spring.Morph	1	0	0	0	0	0	0	0	0	0	0	0	0	0	0	0	0	0
670	20190619	Baza	Summer	38	1310	1315	4	Spring.Morph	6	0	0	0	2	0	0	0	0	0	0	0	0	0	0	0	0	0
671	20190619	Baza	Summer	38	1310	1315	5	Summer.Morph	3	0	0	0	0	0	0	1	0	0	0	0	0	0	0	0	0	0
672	20190619	Baza	Summer	38	1310	1315	6	Spring.Morph	1	0	0	0	0	0	0	0	0	0	0	0	0	0	0	0	0	0
673	20190619	Baza	Summer	38	1310	1315	7	Spring.Morph	1	0	0	0	0	0	0	0	0	0	0	0	0	0	0	0	0	0
674	20190619	Baza	Summer	38	1310	1315	8	Summer.Morph	1	0	0	0	0	0	0	0	0	0	0	0	0	0	0	0	0	0
675	20190619	Baza	Summer	38	1310	1315	9	Summer.Morph	2	0	0	0	0	0	0	0	0	0	0	0	0	0	0	0	0	0
676	20190619	Baza	Summer	38	1310	1315	10	Summer.Morph	1	0	0	0	0	0	0	0	0	0	0	0	0	0	0	0	0	0
677	20190619	Baza	Summer	38	1310	1315	11	Summer.Morph	1	0	0	0	0	0	0	0	0	0	0	0	0	0	0	0	0	0
678	20190619	Baza	Summer	38	1310	1315	12	Spring.Morph	6	0	0	0	0	0	0	0	0	0	0	0	0	0	0	0	0	0
679	20190619	Baza	Summer	38	1310	1315	13	Spring.Morph	8	0	0	0	2	0	0	0	0	0	0	0	0	0	0	0	0	0
680	20190619	Baza	Summer	38	1310	1315	14	Summer.Morph	7	0	0	0	0	0	0	0	0	0	0	0	0	0	0	0	0	0
681	20190619	Baza	Summer	38	1310	1315	15	Spring.Morph	1	0	0	0	1	0	0	0	0	0	0	0	0	0	0	0	0	0
682	20190619	Baza	Summer	38	1310	1315	16	Spring.Morph	3	1	0	0	1	0	0	1	0	0	0	0	0	0	0	0	0	0
683	20190619	Baza	Summer	38	1310	1315	17	Summer.Morph	6	1	0	0	8	0	0	2	0	0	0	0	0	0	0	0	0	0
684	20190619	Baza	Summer	38	1310	1315	18	Summer.Morph	3	0	0	0	3	0	0	0	0	0	0	0	0	0	0	0	0	0
685	20190619	Baza	Summer	39	1315	1320	1	Spring.Morph	5	0	0	1	0	0	0	0	0	0	0	0	0	0	0	0	0	0
686	20190619	Baza	Summer	39	1315	1320	2	Summer.Morph	9	0	0	0	0	0	0	0	0	0	0	0	0	0	0	0	0	0
687	20190619	Baza	Summer	39	1315	1320	3	Spring.Morph	1	0	0	1	0	0	0	0	0	0	0	0	0	0	0	0	0	0
688	20190619	Baza	Summer	39	1315	1320	4	Spring.Morph	6	0	0	0	0	0	0	0	0	0	0	0	0	0	0	0	0	0
689	20190619	Baza	Summer	39	1315	1320	5	Summer.Morph	3	0	0	0	0	0	0	0	0	0	0	0	0	0	0	0	0	0
690	20190619	Baza	Summer	39	1315	1320	6	Spring.Morph	1	0	0	0	0	0	0	0	0	0	0	0	0	0	0	0	0	0
691	20190619	Baza	Summer	39	1315	1320	7	Spring.Morph	1	0	0	0	0	0	0	0	0	0	0	0	0	0	0	0	0	0
692	20190619	Baza	Summer	39	1315	1320	8	Summer.Morph	1	0	0	0	0	0	0	0	0	0	0	0	0	0	0	0	0	0
693	20190619	Baza	Summer	39	1315	1320	9	Summer.Morph	2	0	0	0	0	0	0	0	0	0	0	0	0	0	0	0	0	0
694	20190619	Baza	Summer	39	1315	1320	10	Summer.Morph	1	0	0	0	0	0	0	0	0	0	0	0	0	0	0	0	0	0
695	20190619	Baza	Summer	39	1315	1320	11	Summer.Morph	1	0	0	0	0	0	0	0	0	0	0	0	0	0	0	0	0	0
696	20190619	Baza	Summer	39	1315	1320	12	Spring.Morph	6	0	0	0	0	0	0	0	0	0	0	0	0	0	0	0	0	0
697	20190619	Baza	Summer	39	1315	1320	13	Spring.Morph	8	0	0	1	0	0	0	0	0	0	0	0	0	0	0	0	0	0
698	20190619	Baza	Summer	39	1315	1320	14	Summer.Morph	7	0	0	0	1	0	0	0	0	0	0	0	0	0	0	0	0	0
699	20190619	Baza	Summer	39	1315	1320	15	Spring.Morph	1	0	0	0	0	0	0	0	0	0	0	0	0	0	0	0	0	0
700	20190619	Baza	Summer	39	1315	1320	16	Spring.Morph	3	0	0	0	0	0	0	0	0	0	0	0	0	0	0	0	0	0
701	20190619	Baza	Summer	39	1315	1320	17	Summer.Morph	6	0	0	0	0	0	0	0	0	0	0	0	0	0	0	0	0	0
702	20190619	Baza	Summer	39	1315	1320	18	Summer.Morph	3	0	0	0	1	0	0	0	0	0	0	0	0	0	0	0	0	0
703	20190619	Baza	Summer	40	1320	1325	1	Spring.Morph	5	3	0	0	0	0	0	0	0	0	0	0	0	0	0	0	0	0
704	20190619	Baza	Summer	40	1320	1325	2	Summer.Morph	9	4	0	0	0	0	0	0	0	0	0	0	0	0	0	0	0	0
705	20190619	Baza	Summer	40	1320	1325	3	Spring.Morph	1	0	0	0	0	0	0	0	0	0	0	0	0	0	0	0	0	0
706	20190619	Baza	Summer	40	1320	1325	4	Spring.Morph	6	4	0	0	0	0	0	0	0	0	0	0	0	0	0	0	0	0
707	20190619	Baza	Summer	40	1320	1325	5	Summer.Morph	3	0	0	0	0	0	0	0	0	0	0	0	0	0	0	0	0	0
708	20190619	Baza	Summer	40	1320	1325	6	Spring.Morph	1	0	0	0	1	0	0	0	0	0	0	0	0	0	0	0	0	0
709	20190619	Baza	Summer	40	1320	1325	7	Spring.Morph	1	0	0	0	0	0	0	0	0	0	0	0	0	0	0	0	0	0
710	20190619	Baza	Summer	40	1320	1325	8	Summer.Morph	1	0	0	0	0	0	0	0	0	0	0	0	0	0	0	0	0	0
711	20190619	Baza	Summer	40	1320	1325	9	Summer.Morph	2	4	0	0	0	0	0	0	0	0	0	0	0	0	0	0	0	0
712	20190619	Baza	Summer	40	1320	1325	10	Summer.Morph	1	0	0	0	0	0	0	0	0	0	0	0	0	0	0	0	0	0
713	20190619	Baza	Summer	40	1320	1325	11	Summer.Morph	1	0	0	0	0	0	0	0	0	0	0	0	0	0	0	0	0	0
714	20190619	Baza	Summer	40	1320	1325	12	Spring.Morph	6	0	0	0	0	0	0	0	0	0	0	0	0	0	0	0	0	0
715	20190619	Baza	Summer	40	1320	1325	13	Spring.Morph	8	4	0	0	0	0	0	0	0	0	0	0	0	0	0	0	0	0
716	20190619	Baza	Summer	40	1320	1325	14	Summer.Morph	7	2	0	0	1	0	0	0	0	0	0	0	0	0	0	0	0	0
717	20190619	Baza	Summer	40	1320	1325	15	Spring.Morph	1	1	0	0	0	0	0	0	0	0	0	0	0	0	0	0	0	0
718	20190619	Baza	Summer	40	1320	1325	16	Spring.Morph	3	2	0	0	2	0	0	0	0	0	0	0	0	0	0	0	0	0
719	20190619	Baza	Summer	40	1320	1325	17	Summer.Morph	6	2	0	0	4	0	0	0	0	0	0	0	0	0	0	0	0	0
720	20190619	Baza	Summer	40	1320	1325	18	Summer.Morph	3	2	0	0	1	0	0	0	0	0	0	0	0	0	0	0	0	0
721	20190619	Baza	Summer	41	1325	1330	1	Spring.Morph	5	3	0	0	0	0	0	0	0	0	0	0	0	0	0	0	0	0
722	20190619	Baza	Summer	41	1325	1330	2	Summer.Morph	9	0	0	0	0	0	0	0	0	0	0	0	0	0	0	0	0	0
723	20190619	Baza	Summer	41	1325	1330	3	Spring.Morph	1	0	0	0	1	0	0	0	0	0	0	0	0	0	0	0	0	0
724	20190619	Baza	Summer	41	1325	1330	4	Spring.Morph	6	2	0	1	1	0	0	2	0	0	0	0	0	0	0	0	0	0
725	20190619	Baza	Summer	41	1325	1330	5	Summer.Morph	3	0	0	0	0	0	0	0	0	0	0	0	0	0	0	0	0	0
726	20190619	Baza	Summer	41	1325	1330	6	Spring.Morph	1	0	0	0	0	0	0	0	0	0	0	0	0	0	0	0	0	0
727	20190619	Baza	Summer	41	1325	1330	7	Spring.Morph	1	0	0	0	0	0	0	0	0	0	0	0	0	0	0	0	0	0
728	20190619	Baza	Summer	41	1325	1330	8	Summer.Morph	1	0	0	0	0	0	0	0	0	0	0	0	0	0	0	0	0	0
729	20190619	Baza	Summer	41	1325	1330	9	Summer.Morph	2	0	0	0	0	0	0	0	0	0	0	0	0	0	0	0	0	0
730	20190619	Baza	Summer	41	1325	1330	10	Summer.Morph	1	0	0	0	0	0	0	0	0	0	0	0	0	0	0	0	0	0
731	20190619	Baza	Summer	41	1325	1330	11	Summer.Morph	1	0	0	0	0	0	0	0	0	0	0	0	0	0	0	0	0	0
732	20190619	Baza	Summer	41	1325	1330	12	Spring.Morph	6	3	0	0	1	0	0	1	0	0	0	0	0	0	0	0	0	0
733	20190619	Baza	Summer	41	1325	1330	13	Spring.Morph	8	0	0	0	0	0	0	0	0	0	0	0	0	0	0	0	0	0
734	20190619	Baza	Summer	41	1325	1330	14	Summer.Morph	7	0	0	0	1	0	0	0	0	0	0	0	0	0	0	0	0	0
735	20190619	Baza	Summer	41	1325	1330	15	Spring.Morph	1	0	0	0	0	0	0	0	0	0	0	0	0	0	0	0	0	0
736	20190619	Baza	Summer	41	1325	1330	16	Spring.Morph	3	0	0	0	1	0	0	0	0	0	0	0	0	0	0	0	0	0
737	20190619	Baza	Summer	41	1325	1330	17	Summer.Morph	6	0	0	0	0	0	0	0	0	0	0	0	0	0	0	0	0	0
738	20190619	Baza	Summer	41	1325	1330	18	Summer.Morph	3	0	0	0	0	0	0	0	0	0	0	0	0	0	0	0	0	0
739	20190619	Baza	Summer	42	1330	1335	1	Spring.Morph	5	1	0	0	0	0	0	0	0	0	0	0	0	0	0	0	0	0
740	20190619	Baza	Summer	42	1330	1335	2	Summer.Morph	9	2	0	0	0	0	0	0	0	0	0	0	0	0	0	0	0	0
741	20190619	Baza	Summer	42	1330	1335	3	Spring.Morph	1	0	0	0	1	0	0	0	0	0	0	0	0	0	0	0	0	0
742	20190619	Baza	Summer	42	1330	1335	4	Spring.Morph	6	0	0	1	0	0	0	0	0	0	0	0	0	0	0	0	0	0
743	20190619	Baza	Summer	42	1330	1335	5	Summer.Morph	3	0	0	0	0	0	0	0	0	0	0	0	0	0	0	0	0	0
744	20190619	Baza	Summer	42	1330	1335	6	Spring.Morph	1	1	0	0	1	0	0	0	0	0	0	0	0	0	0	0	0	0
745	20190619	Baza	Summer	42	1330	1335	7	Spring.Morph	1	0	0	0	0	0	0	0	0	0	0	0	0	0	0	0	0	0
746	20190619	Baza	Summer	42	1330	1335	8	Summer.Morph	1	0	0	0	0	0	0	0	0	0	0	0	0	0	0	0	0	0
747	20190619	Baza	Summer	42	1330	1335	9	Summer.Morph	2	0	0	0	1	0	0	0	0	0	0	0	0	0	0	0	0	0
748	20190619	Baza	Summer	42	1330	1335	10	Summer.Morph	1	0	0	0	0	0	0	0	0	0	0	0	0	0	0	0	0	0
749	20190619	Baza	Summer	42	1330	1335	11	Summer.Morph	1	0	0	0	1	0	0	0	0	0	0	0	0	0	0	0	0	0
750	20190619	Baza	Summer	42	1330	1335	12	Spring.Morph	6	0	0	0	0	0	0	0	0	0	0	0	0	0	0	0	0	0
751	20190619	Baza	Summer	42	1330	1335	13	Spring.Morph	8	4	0	0	1	0	0	0	0	0	0	0	0	0	0	0	0	0
752	20190619	Baza	Summer	42	1330	1335	14	Summer.Morph	7	2	0	0	0	0	0	0	0	0	0	0	0	0	0	0	0	0
753	20190619	Baza	Summer	42	1330	1335	15	Spring.Morph	1	0	0	0	0	0	0	0	0	0	0	0	0	0	0	0	0	0
754	20190619	Baza	Summer	42	1330	1335	16	Spring.Morph	3	1	0	0	1	0	0	0	0	0	0	0	0	0	0	0	0	0
755	20190619	Baza	Summer	42	1330	1335	17	Summer.Morph	6	0	0	1	2	0	0	0	0	0	0	0	0	0	0	0	0	0
756	20190619	Baza	Summer	42	1330	1335	18	Summer.Morph	3	3	0	0	3	0	0	0	0	0	0	0	0	0	0	0	0	0
757	20190619	Baza	Summer	43	1335	1340	1	Spring.Morph	5	0	0	0	0	0	0	0	0	0	0	0	0	0	0	0	0	0
758	20190619	Baza	Summer	43	1335	1340	2	Summer.Morph	9	0	0	0	0	0	0	0	0	0	0	0	0	0	0	0	0	0
759	20190619	Baza	Summer	43	1335	1340	3	Spring.Morph	1	0	0	0	0	0	0	0	0	0	0	0	0	0	0	0	0	0
760	20190619	Baza	Summer	43	1335	1340	4	Spring.Morph	6	0	0	0	0	0	0	0	0	0	0	0	0	0	0	0	0	0
761	20190619	Baza	Summer	43	1335	1340	5	Summer.Morph	3	0	0	0	0	0	0	0	0	0	0	0	0	0	0	0	0	0
762	20190619	Baza	Summer	43	1335	1340	6	Spring.Morph	1	0	0	0	0	0	0	0	0	0	0	0	0	0	0	0	0	0
763	20190619	Baza	Summer	43	1335	1340	7	Spring.Morph	1	0	0	0	0	0	0	0	0	0	0	0	0	0	0	0	0	0
764	20190619	Baza	Summer	43	1335	1340	8	Summer.Morph	1	0	0	0	0	0	0	0	0	0	0	0	0	0	0	0	0	0
765	20190619	Baza	Summer	43	1335	1340	9	Summer.Morph	2	0	0	0	1	0	0	0	0	0	0	0	0	0	0	0	0	0
766	20190619	Baza	Summer	43	1335	1340	10	Summer.Morph	1	0	0	0	0	0	0	0	0	0	0	0	0	0	0	0	0	0
767	20190619	Baza	Summer	43	1335	1340	11	Summer.Morph	1	0	0	0	0	0	0	0	0	0	0	0	0	0	0	0	0	0
768	20190619	Baza	Summer	43	1335	1340	12	Spring.Morph	6	0	0	0	0	0	0	0	0	0	0	0	0	0	0	0	0	0
769	20190619	Baza	Summer	43	1335	1340	13	Spring.Morph	8	0	0	0	0	0	0	0	0	0	0	0	0	0	0	0	0	0
770	20190619	Baza	Summer	43	1335	1340	14	Summer.Morph	7	0	0	0	0	0	0	0	0	0	0	0	0	0	0	0	0	0
771	20190619	Baza	Summer	43	1335	1340	15	Spring.Morph	1	0	0	0	0	0	0	0	0	0	0	0	0	0	0	0	0	0
772	20190619	Baza	Summer	43	1335	1340	16	Spring.Morph	3	0	0	0	1	0	0	0	0	0	0	0	0	0	0	0	0	0
773	20190619	Baza	Summer	43	1335	1340	17	Summer.Morph	6	0	0	0	0	0	0	0	0	0	0	0	0	0	0	0	0	0
774	20190619	Baza	Summer	43	1335	1340	18	Summer.Morph	3	0	0	0	0	0	0	0	0	0	0	0	0	0	0	0	0	0
775	20190619	Baza	Summer	44	1340	1345	1	Spring.Morph	5	0	0	0	0	0	0	0	0	0	0	0	0	0	0	0	0	0
776	20190619	Baza	Summer	44	1340	1345	2	Summer.Morph	9	0	0	0	0	0	0	0	0	0	0	0	0	0	0	0	0	0
777	20190619	Baza	Summer	44	1340	1345	3	Spring.Morph	1	1	0	0	0	0	0	0	0	0	0	0	0	0	0	0	0	0
778	20190619	Baza	Summer	44	1340	1345	4	Spring.Morph	6	3	0	0	0	0	0	0	0	0	0	0	0	0	0	0	0	0
779	20190619	Baza	Summer	44	1340	1345	5	Summer.Morph	3	1	1	0	0	0	0	0	0	0	0	0	0	0	0	0	0	0
780	20190619	Baza	Summer	44	1340	1345	6	Spring.Morph	1	0	0	0	0	0	0	0	0	0	0	0	0	0	0	0	0	0
781	20190619	Baza	Summer	44	1340	1345	7	Spring.Morph	1	0	0	0	0	0	0	0	0	0	0	0	0	0	0	0	0	0
782	20190619	Baza	Summer	44	1340	1345	8	Summer.Morph	1	2	0	0	0	0	0	0	0	0	0	0	0	0	0	0	0	0
783	20190619	Baza	Summer	44	1340	1345	9	Summer.Morph	2	0	0	0	0	0	0	0	0	0	0	0	0	0	0	0	0	0
784	20190619	Baza	Summer	44	1340	1345	10	Summer.Morph	1	0	0	0	0	0	0	0	0	0	0	0	0	0	0	0	0	0
785	20190619	Baza	Summer	44	1340	1345	11	Summer.Morph	1	1	0	0	0	0	0	0	0	0	0	0	0	0	0	0	0	0
786	20190619	Baza	Summer	44	1340	1345	12	Spring.Morph	6	0	0	0	0	0	0	0	0	0	0	0	0	0	0	0	0	0
787	20190619	Baza	Summer	44	1340	1345	13	Spring.Morph	8	2	0	0	0	0	0	0	0	0	0	0	0	0	0	0	0	0
788	20190619	Baza	Summer	44	1340	1345	14	Summer.Morph	7	1	0	0	0	0	0	0	0	0	0	0	0	0	0	0	0	0
789	20190619	Baza	Summer	44	1340	1345	15	Spring.Morph	1	0	0	0	0	0	0	0	0	0	0	0	0	0	0	0	0	0
790	20190619	Baza	Summer	44	1340	1345	16	Spring.Morph	3	2	0	0	0	0	0	0	0	0	0	0	0	0	0	0	0	0
791	20190619	Baza	Summer	44	1340	1345	17	Summer.Morph	6	1	1	0	0	0	0	0	0	0	0	0	0	0	0	0	0	0
792	20190619	Baza	Summer	44	1340	1345	18	Summer.Morph	3	0	0	0	0	0	0	0	0	0	0	0	0	0	0	0	0	0
793	20190621	XXXXXXXXXX	Summer	45	1130	1135	19	Spring.Morph	4	0	0	0	0	0	0	0	0	0	0	0	0	0	0	0	0	0
794	20190621	XXXXXXXXXX	Summer	45	1130	1135	2	Summer.Morph	6	0	0	0	0	0	0	0	0	0	0	0	0	0	0	0	0	0
795	20190621	XXXXXXXXXX	Summer	45	1130	1135	20	Spring.Morph	3	0	0	0	0	0	0	0	0	0	0	0	0	0	0	0	0	0
796	20190621	XXXXXXXXXX	Summer	45	1130	1135	21	Spring.Morph	3	0	0	0	0	0	0	0	0	0	0	0	0	0	0	0	0	0
797	20190621	XXXXXXXXXX	Summer	45	1130	1135	5	Summer.Morph	6	0	0	0	0	0	0	0	0	0	0	0	0	0	0	0	0	0
798	20190621	XXXXXXXXXX	Summer	45	1130	1135	22	Spring.Morph	4	0	0	0	0	0	0	0	0	0	0	0	0	0	0	0	0	0
799	20190621	XXXXXXXXXX	Summer	45	1130	1135	23	Spring.Morph	3	0	0	0	0	0	0	0	0	0	0	0	0	0	0	0	0	0
800	20190621	XXXXXXXXXX	Summer	45	1130	1135	8	Summer.Morph	2	0	0	0	0	0	0	0	0	0	0	0	0	0	0	0	0	0
801	20190621	XXXXXXXXXX	Summer	45	1130	1135	9	Summer.Morph	5	0	0	0	0	0	0	0	0	0	0	0	0	0	0	0	0	0
802	20190621	XXXXXXXXXX	Summer	45	1130	1135	10	Summer.Morph	1	0	0	0	0	0	0	0	0	0	0	0	0	0	0	0	0	0
803	20190621	XXXXXXXXXX	Summer	45	1130	1135	11	Summer.Morph	2	0	0	0	0	0	0	0	0	0	0	0	0	0	0	0	0	0
804	20190621	XXXXXXXXXX	Summer	45	1130	1135	24	Spring.Morph	3	0	0	0	0	0	0	0	0	0	0	0	0	0	0	0	0	0
805	20190621	XXXXXXXXXX	Summer	45	1130	1135	25	Spring.Morph	4	0	0	0	0	0	0	0	0	0	0	0	0	0	0	0	0	0
806	20190621	XXXXXXXXXX	Summer	45	1130	1135	14	Summer.Morph	12	0	0	0	0	0	0	0	0	0	0	0	0	0	0	0	0	0
807	20190621	XXXXXXXXXX	Summer	45	1130	1135	26	Spring.Morph	4	0	0	0	0	0	0	0	0	0	0	0	0	0	0	0	0	0
808	20190621	XXXXXXXXXX	Summer	45	1130	1135	27	Spring.Morph	3	0	0	0	0	0	0	0	0	0	0	0	0	0	0	0	0	0
809	20190621	XXXXXXXXXX	Summer	45	1130	1135	17	Summer.Morph	5	0	0	0	0	0	0	0	0	0	0	0	0	0	0	0	0	0
810	20190621	XXXXXXXXXX	Summer	45	1130	1135	18	Summer.Morph	6	0	0	0	0	0	0	0	0	0	0	0	0	0	0	0	0	0
811	20190621	XXXXXXXXXX	Summer	46	1135	1140	19	Spring.Morph	4	0	0	0	0	0	0	0	0	0	0	0	0	0	0	0	0	0
812	20190621	XXXXXXXXXX	Summer	46	1135	1140	2	Summer.Morph	6	0	0	0	0	0	0	0	0	0	0	0	0	0	0	0	0	0
813	20190621	XXXXXXXXXX	Summer	46	1135	1140	20	Spring.Morph	3	0	0	0	0	0	0	0	0	0	0	0	0	0	0	0	0	0
814	20190621	XXXXXXXXXX	Summer	46	1135	1140	21	Spring.Morph	3	0	0	0	0	0	0	0	0	0	0	0	0	0	0	0	0	0
815	20190621	XXXXXXXXXX	Summer	46	1135	1140	5	Summer.Morph	6	0	0	0	0	0	0	0	0	0	0	0	0	0	0	0	0	0
816	20190621	XXXXXXXXXX	Summer	46	1135	1140	22	Spring.Morph	4	0	0	0	0	0	0	0	0	0	0	0	0	0	0	0	0	0
817	20190621	XXXXXXXXXX	Summer	46	1135	1140	23	Spring.Morph	3	0	0	0	0	0	0	0	0	0	0	0	0	0	0	0	0	0
818	20190621	XXXXXXXXXX	Summer	46	1135	1140	8	Summer.Morph	2	0	0	0	0	0	0	0	0	0	0	0	0	0	0	0	0	0
819	20190621	XXXXXXXXXX	Summer	46	1135	1140	9	Summer.Morph	5	0	0	0	0	0	0	0	0	0	0	0	0	0	0	0	0	0
820	20190621	XXXXXXXXXX	Summer	46	1135	1140	10	Summer.Morph	1	0	0	0	0	0	0	0	0	0	0	0	0	0	0	0	0	0
821	20190621	XXXXXXXXXX	Summer	46	1135	1140	11	Summer.Morph	2	0	0	0	0	0	0	0	0	0	0	0	0	0	0	0	0	0
822	20190621	XXXXXXXXXX	Summer	46	1135	1140	24	Spring.Morph	3	0	0	0	0	0	0	0	0	0	0	0	0	0	0	0	0	0
823	20190621	XXXXXXXXXX	Summer	46	1135	1140	25	Spring.Morph	4	0	0	0	0	0	0	0	0	0	0	0	0	0	0	0	0	0
824	20190621	XXXXXXXXXX	Summer	46	1135	1140	14	Summer.Morph	12	0	0	0	0	0	0	0	0	0	0	0	0	0	0	0	0	0
825	20190621	XXXXXXXXXX	Summer	46	1135	1140	26	Spring.Morph	4	0	0	0	0	0	0	0	0	0	0	0	0	0	0	0	0	0
826	20190621	XXXXXXXXXX	Summer	46	1135	1140	27	Spring.Morph	3	0	0	0	0	0	0	0	0	0	0	0	0	0	0	0	0	0
827	20190621	XXXXXXXXXX	Summer	46	1135	1140	17	Summer.Morph	5	0	0	0	0	0	0	0	0	0	0	0	0	0	0	0	0	0
828	20190621	XXXXXXXXXX	Summer	46	1135	1140	18	Summer.Morph	6	0	0	0	0	0	0	0	0	0	0	0	0	0	0	0	0	0
829	20190621	XXXXXXXXXX	Summer	47	1140	1145	19	Spring.Morph	4	0	0	0	0	0	0	0	0	0	0	0	0	0	0	0	0	0
830	20190621	XXXXXXXXXX	Summer	47	1140	1145	2	Summer.Morph	6	0	0	0	0	0	0	0	0	0	0	0	0	0	0	0	0	0
831	20190621	XXXXXXXXXX	Summer	47	1140	1145	20	Spring.Morph	3	0	0	0	0	0	0	0	0	0	0	0	0	0	0	0	0	0
832	20190621	XXXXXXXXXX	Summer	47	1140	1145	21	Spring.Morph	3	0	0	0	0	0	0	0	0	0	0	0	0	0	0	0	0	0
833	20190621	XXXXXXXXXX	Summer	47	1140	1145	5	Summer.Morph	6	0	0	0	0	0	0	0	0	0	0	0	0	0	0	0	0	0
834	20190621	XXXXXXXXXX	Summer	47	1140	1145	22	Spring.Morph	4	0	0	0	0	0	0	0	0	0	0	0	0	0	0	0	0	0
835	20190621	XXXXXXXXXX	Summer	47	1140	1145	23	Spring.Morph	3	0	0	0	0	0	0	0	0	0	0	0	0	0	0	0	0	0
836	20190621	XXXXXXXXXX	Summer	47	1140	1145	8	Summer.Morph	2	0	0	0	0	0	0	0	0	0	0	0	0	0	0	0	0	0
837	20190621	XXXXXXXXXX	Summer	47	1140	1145	9	Summer.Morph	5	0	0	0	0	0	0	0	0	0	0	0	0	0	0	0	0	0
838	20190621	XXXXXXXXXX	Summer	47	1140	1145	10	Summer.Morph	1	0	0	0	0	0	0	0	0	0	0	0	0	0	0	0	0	0
839	20190621	XXXXXXXXXX	Summer	47	1140	1145	11	Summer.Morph	2	0	0	0	0	0	0	0	0	0	0	0	0	0	0	0	0	0
840	20190621	XXXXXXXXXX	Summer	47	1140	1145	24	Spring.Morph	3	0	0	0	0	0	0	0	0	0	0	0	0	0	0	0	0	0
841	20190621	XXXXXXXXXX	Summer	47	1140	1145	25	Spring.Morph	4	0	0	0	0	0	0	0	0	0	0	0	0	0	0	0	0	0
842	20190621	XXXXXXXXXX	Summer	47	1140	1145	14	Summer.Morph	12	0	0	0	0	0	0	0	0	0	0	0	0	0	0	0	0	0
843	20190621	XXXXXXXXXX	Summer	47	1140	1145	26	Spring.Morph	4	0	0	0	0	0	0	0	0	0	0	0	0	0	0	0	0	0
844	20190621	XXXXXXXXXX	Summer	47	1140	1145	27	Spring.Morph	3	0	0	0	0	0	0	0	0	0	0	0	0	0	0	0	0	0
845	20190621	XXXXXXXXXX	Summer	47	1140	1145	17	Summer.Morph	5	0	0	0	0	0	0	0	0	0	0	0	0	0	0	0	0	0
846	20190621	XXXXXXXXXX	Summer	47	1140	1145	18	Summer.Morph	6	0	0	0	0	0	0	0	0	0	0	0	0	0	0	0	0	0
847	20190621	XXXXXXXXXX	Summer	48	1145	1150	19	Spring.Morph	4	0	0	0	0	0	0	0	0	0	0	0	0	0	0	0	0	0
848	20190621	XXXXXXXXXX	Summer	48	1145	1150	2	Summer.Morph	6	0	0	0	0	0	0	0	0	0	0	0	0	0	0	0	0	0
849	20190621	XXXXXXXXXX	Summer	48	1145	1150	20	Spring.Morph	3	0	0	0	0	0	0	0	0	0	0	0	0	0	0	0	0	0
850	20190621	XXXXXXXXXX	Summer	48	1145	1150	21	Spring.Morph	3	0	0	0	0	0	0	0	0	0	0	0	0	0	0	0	0	0
851	20190621	XXXXXXXXXX	Summer	48	1145	1150	5	Summer.Morph	6	0	0	0	0	0	0	0	0	0	0	0	0	0	0	0	0	0
852	20190621	XXXXXXXXXX	Summer	48	1145	1150	22	Spring.Morph	4	0	0	0	0	0	0	0	0	0	0	0	0	0	0	0	0	0
853	20190621	XXXXXXXXXX	Summer	48	1145	1150	23	Spring.Morph	3	0	0	0	0	0	0	0	0	0	0	0	0	0	0	0	0	0
854	20190621	XXXXXXXXXX	Summer	48	1145	1150	8	Summer.Morph	2	0	0	0	0	0	0	0	0	0	0	0	0	0	0	0	0	0
855	20190621	XXXXXXXXXX	Summer	48	1145	1150	9	Summer.Morph	5	0	0	0	0	0	0	0	0	0	0	0	0	0	0	0	0	0
856	20190621	XXXXXXXXXX	Summer	48	1145	1150	10	Summer.Morph	1	0	0	0	0	0	0	0	0	0	0	0	0	0	0	0	0	0
857	20190621	XXXXXXXXXX	Summer	48	1145	1150	11	Summer.Morph	2	0	0	0	0	0	0	0	0	0	0	0	0	0	0	0	0	0
858	20190621	XXXXXXXXXX	Summer	48	1145	1150	24	Spring.Morph	3	0	0	0	0	0	0	0	0	0	0	0	0	0	0	0	0	0
859	20190621	XXXXXXXXXX	Summer	48	1145	1150	25	Spring.Morph	4	0	0	0	0	0	0	0	0	0	0	0	0	0	0	0	0	0
860	20190621	XXXXXXXXXX	Summer	48	1145	1150	14	Summer.Morph	12	0	0	0	0	0	0	0	0	0	0	0	0	0	0	0	0	0
861	20190621	XXXXXXXXXX	Summer	48	1145	1150	26	Spring.Morph	4	0	0	0	0	0	0	0	0	0	0	0	0	0	0	0	0	0
862	20190621	XXXXXXXXXX	Summer	48	1145	1150	27	Spring.Morph	3	0	0	0	0	0	0	0	0	0	0	0	0	0	0	0	0	0
863	20190621	XXXXXXXXXX	Summer	48	1145	1150	17	Summer.Morph	5	0	0	0	0	0	0	0	0	0	0	0	0	0	0	0	0	0
864	20190621	XXXXXXXXXX	Summer	48	1145	1150	18	Summer.Morph	6	0	0	0	0	0	0	0	0	0	0	0	0	0	0	0	0	0
865	20190621	XXXXXXXXXX	Summer	49	1150	1155	19	Spring.Morph	4	0	0	0	0	0	0	0	0	0	0	0	0	0	0	0	0	0
866	20190621	XXXXXXXXXX	Summer	49	1150	1155	2	Summer.Morph	6	0	0	1	0	0	0	0	0	0	0	0	0	0	0	0	0	0
867	20190621	XXXXXXXXXX	Summer	49	1150	1155	20	Spring.Morph	3	0	0	0	0	0	0	0	0	0	0	0	0	0	0	0	0	0
868	20190621	XXXXXXXXXX	Summer	49	1150	1155	21	Spring.Morph	3	0	0	0	0	0	0	0	0	0	0	0	0	0	0	0	0	0
869	20190621	XXXXXXXXXX	Summer	49	1150	1155	5	Summer.Morph	6	0	0	0	0	0	0	0	0	0	0	0	0	0	0	0	0	0
870	20190621	XXXXXXXXXX	Summer	49	1150	1155	22	Spring.Morph	4	0	0	0	0	0	0	0	0	0	0	0	0	0	0	0	0	0
871	20190621	XXXXXXXXXX	Summer	49	1150	1155	23	Spring.Morph	3	0	0	0	0	0	0	0	0	0	0	0	0	0	0	0	0	0
872	20190621	XXXXXXXXXX	Summer	49	1150	1155	8	Summer.Morph	2	0	0	0	0	0	0	0	0	0	0	0	0	0	0	0	0	0
873	20190621	XXXXXXXXXX	Summer	49	1150	1155	9	Summer.Morph	5	0	0	0	0	0	0	0	0	0	0	0	0	0	0	0	0	0
874	20190621	XXXXXXXXXX	Summer	49	1150	1155	10	Summer.Morph	1	0	0	0	0	0	0	0	0	0	0	0	0	0	0	0	0	0
875	20190621	XXXXXXXXXX	Summer	49	1150	1155	11	Summer.Morph	2	0	0	0	0	0	0	0	0	0	0	0	0	0	0	0	0	0
876	20190621	XXXXXXXXXX	Summer	49	1150	1155	24	Spring.Morph	3	0	0	1	0	0	0	0	0	0	0	0	0	0	0	0	0	0
877	20190621	XXXXXXXXXX	Summer	49	1150	1155	25	Spring.Morph	4	0	0	0	0	0	0	0	0	0	0	0	0	0	0	0	0	0
878	20190621	XXXXXXXXXX	Summer	49	1150	1155	14	Summer.Morph	12	0	0	0	0	0	0	0	0	0	0	0	0	0	0	0	0	0
879	20190621	XXXXXXXXXX	Summer	49	1150	1155	26	Spring.Morph	4	0	0	0	0	0	0	0	0	0	0	0	0	0	0	0	0	0
880	20190621	XXXXXXXXXX	Summer	49	1150	1155	27	Spring.Morph	3	0	0	0	0	0	0	0	0	0	0	0	0	0	0	0	0	0
881	20190621	XXXXXXXXXX	Summer	49	1150	1155	17	Summer.Morph	5	0	0	0	0	0	0	0	0	0	0	0	0	0	0	0	0	0
882	20190621	XXXXXXXXXX	Summer	49	1150	1155	18	Summer.Morph	6	0	0	2	0	0	0	0	0	0	0	0	0	0	0	0	0	0
883	20190621	XXXXXXXXXX	Summer	50	1155	1200	19	Spring.Morph	4	0	0	0	0	0	0	0	0	0	0	0	0	0	0	0	0	0
884	20190621	XXXXXXXXXX	Summer	50	1155	1200	2	Summer.Morph	6	0	0	0	0	0	0	0	0	0	0	0	0	0	0	0	0	0
885	20190621	XXXXXXXXXX	Summer	50	1155	1200	20	Spring.Morph	3	0	0	0	0	0	0	0	0	0	0	0	0	0	0	0	0	0
886	20190621	XXXXXXXXXX	Summer	50	1155	1200	21	Spring.Morph	3	0	0	0	0	0	0	0	0	0	0	0	0	0	0	0	0	0
887	20190621	XXXXXXXXXX	Summer	50	1155	1200	5	Summer.Morph	6	0	0	0	0	0	0	0	0	0	0	0	0	0	0	0	0	0
888	20190621	XXXXXXXXXX	Summer	50	1155	1200	22	Spring.Morph	4	0	0	0	0	0	0	0	0	0	0	0	0	0	0	0	0	0
889	20190621	XXXXXXXXXX	Summer	50	1155	1200	23	Spring.Morph	3	0	0	0	0	0	0	0	0	0	0	0	0	0	0	0	0	0
890	20190621	XXXXXXXXXX	Summer	50	1155	1200	8	Summer.Morph	2	0	0	0	0	0	0	0	0	0	0	0	0	0	0	0	0	0
891	20190621	XXXXXXXXXX	Summer	50	1155	1200	9	Summer.Morph	5	0	0	0	0	0	0	0	0	0	0	0	0	0	0	0	0	0
892	20190621	XXXXXXXXXX	Summer	50	1155	1200	10	Summer.Morph	1	0	0	0	0	0	0	0	0	0	0	0	0	0	0	0	0	0
893	20190621	XXXXXXXXXX	Summer	50	1155	1200	11	Summer.Morph	2	0	0	0	0	0	0	0	0	0	0	0	0	0	0	0	0	0
894	20190621	XXXXXXXXXX	Summer	50	1155	1200	24	Spring.Morph	3	0	0	0	0	1	0	0	0	0	0	0	0	0	0	0	0	0
895	20190621	XXXXXXXXXX	Summer	50	1155	1200	25	Spring.Morph	4	0	0	0	0	0	0	0	0	0	0	0	0	0	0	0	0	0
896	20190621	XXXXXXXXXX	Summer	50	1155	1200	14	Summer.Morph	12	0	0	0	0	1	0	0	0	0	0	0	0	0	0	0	0	0
897	20190621	XXXXXXXXXX	Summer	50	1155	1200	26	Spring.Morph	4	0	0	0	0	0	0	0	0	0	0	0	0	0	0	0	0	0
898	20190621	XXXXXXXXXX	Summer	50	1155	1200	27	Spring.Morph	3	0	0	0	0	0	0	0	0	0	0	0	0	0	0	0	0	0
899	20190621	XXXXXXXXXX	Summer	50	1155	1200	17	Summer.Morph	5	0	0	0	0	0	0	0	0	0	0	0	0	0	0	0	0	0
900	20190621	XXXXXXXXXX	Summer	50	1155	1200	18	Summer.Morph	6	0	0	0	0	0	0	0	0	0	0	0	0	0	0	0	0	0
901	20190621	XXXXXXXXXX	Summer	51	1200	1205	19	Spring.Morph	4	0	0	0	0	0	0	0	0	0	0	0	0	0	0	0	0	0
902	20190621	XXXXXXXXXX	Summer	51	1200	1205	2	Summer.Morph	6	0	0	0	0	0	0	0	0	0	0	0	0	0	0	0	0	0
903	20190621	XXXXXXXXXX	Summer	51	1200	1205	20	Spring.Morph	3	0	0	0	0	0	0	0	0	0	0	0	0	0	0	0	0	0
904	20190621	XXXXXXXXXX	Summer	51	1200	1205	21	Spring.Morph	3	0	0	0	0	0	0	0	0	0	0	0	0	0	0	0	0	0
905	20190621	XXXXXXXXXX	Summer	51	1200	1205	5	Summer.Morph	6	0	0	0	0	0	0	0	0	0	0	0	0	0	0	0	0	0
906	20190621	XXXXXXXXXX	Summer	51	1200	1205	22	Spring.Morph	4	0	0	0	0	1	0	0	0	0	0	0	0	0	0	0	0	0
907	20190621	XXXXXXXXXX	Summer	51	1200	1205	23	Spring.Morph	3	0	0	0	0	0	0	0	0	0	0	0	0	0	0	0	0	0
908	20190621	XXXXXXXXXX	Summer	51	1200	1205	8	Summer.Morph	2	0	0	0	0	0	0	0	0	0	0	0	0	0	0	0	0	0
909	20190621	XXXXXXXXXX	Summer	51	1200	1205	9	Summer.Morph	5	0	0	0	0	0	0	0	0	0	0	0	0	0	0	0	0	0
910	20190621	XXXXXXXXXX	Summer	51	1200	1205	10	Summer.Morph	1	0	0	0	0	0	0	0	0	0	0	0	0	0	0	0	0	0
911	20190621	XXXXXXXXXX	Summer	51	1200	1205	11	Summer.Morph	2	0	0	0	0	0	0	0	0	0	0	0	0	0	0	0	0	0
912	20190621	XXXXXXXXXX	Summer	51	1200	1205	24	Spring.Morph	3	0	0	0	0	0	0	0	0	0	0	0	0	0	0	0	0	0
913	20190621	XXXXXXXXXX	Summer	51	1200	1205	25	Spring.Morph	4	0	0	0	0	2	0	0	0	0	0	0	0	0	0	0	0	0
914	20190621	XXXXXXXXXX	Summer	51	1200	1205	14	Summer.Morph	12	0	0	0	0	2	0	0	0	0	0	0	0	0	0	0	0	0
915	20190621	XXXXXXXXXX	Summer	51	1200	1205	26	Spring.Morph	4	0	0	0	0	0	0	0	0	0	0	0	0	0	0	0	0	0
916	20190621	XXXXXXXXXX	Summer	51	1200	1205	27	Spring.Morph	3	0	0	0	0	0	0	0	0	0	0	0	0	0	0	0	0	0
917	20190621	XXXXXXXXXX	Summer	51	1200	1205	17	Summer.Morph	5	0	0	0	0	0	0	0	0	0	0	0	0	0	0	0	0	0
918	20190621	XXXXXXXXXX	Summer	51	1200	1205	18	Summer.Morph	6	0	0	0	0	0	0	0	0	0	0	0	0	0	0	0	0	0
919	20190621	XXXXXXXXXX	Summer	52	1205	1210	19	Spring.Morph	4	0	0	0	0	0	0	0	0	0	0	0	0	0	0	0	0	0
920	20190621	XXXXXXXXXX	Summer	52	1205	1210	2	Summer.Morph	6	0	0	0	0	0	0	0	0	0	0	0	0	0	0	0	0	0
921	20190621	XXXXXXXXXX	Summer	52	1205	1210	20	Spring.Morph	3	0	0	0	0	0	0	0	0	0	0	0	0	0	0	0	0	0
922	20190621	XXXXXXXXXX	Summer	52	1205	1210	21	Spring.Morph	3	0	0	0	0	0	0	0	0	0	0	0	0	0	0	0	0	0
923	20190621	XXXXXXXXXX	Summer	52	1205	1210	5	Summer.Morph	6	0	0	0	0	0	0	0	0	0	0	0	0	0	0	0	0	0
924	20190621	XXXXXXXXXX	Summer	52	1205	1210	22	Spring.Morph	4	0	0	0	0	0	0	0	0	0	0	0	0	0	0	0	0	0
925	20190621	XXXXXXXXXX	Summer	52	1205	1210	23	Spring.Morph	3	0	0	0	0	0	0	0	0	0	0	0	0	0	0	0	0	0
926	20190621	XXXXXXXXXX	Summer	52	1205	1210	8	Summer.Morph	2	0	0	0	0	0	0	0	0	0	0	0	0	0	0	0	0	0
927	20190621	XXXXXXXXXX	Summer	52	1205	1210	9	Summer.Morph	5	0	0	0	0	0	0	0	0	0	0	0	0	0	0	0	0	0
928	20190621	XXXXXXXXXX	Summer	52	1205	1210	10	Summer.Morph	1	0	0	0	0	0	0	0	0	0	0	0	0	0	0	0	0	0
929	20190621	XXXXXXXXXX	Summer	52	1205	1210	11	Summer.Morph	2	0	0	0	0	0	0	0	0	0	0	0	0	0	0	0	0	0
930	20190621	XXXXXXXXXX	Summer	52	1205	1210	24	Spring.Morph	3	0	0	0	0	0	0	0	0	0	0	0	0	0	0	0	0	0
931	20190621	XXXXXXXXXX	Summer	52	1205	1210	25	Spring.Morph	4	0	0	0	0	0	0	0	0	0	0	0	0	0	0	0	0	0
932	20190621	XXXXXXXXXX	Summer	52	1205	1210	14	Summer.Morph	12	0	0	0	0	0	0	0	0	0	0	0	0	0	0	0	0	0
933	20190621	XXXXXXXXXX	Summer	52	1205	1210	26	Spring.Morph	4	0	0	0	0	0	0	0	0	0	0	0	0	0	0	0	0	0
934	20190621	XXXXXXXXXX	Summer	52	1205	1210	27	Spring.Morph	3	0	0	0	0	0	0	0	0	0	0	0	0	0	0	0	0	0
935	20190621	XXXXXXXXXX	Summer	52	1205	1210	17	Summer.Morph	5	0	0	0	0	0	0	0	0	0	0	0	0	0	0	0	0	0
936	20190621	XXXXXXXXXX	Summer	52	1205	1210	18	Summer.Morph	6	0	0	0	0	0	0	0	0	0	0	0	0	0	0	0	0	0
937	20190621	XXXXXXXXXX	Summer	53	1210	1215	19	Spring.Morph	4	0	0	0	0	0	0	0	0	0	0	0	0	0	0	0	0	0
938	20190621	XXXXXXXXXX	Summer	53	1210	1215	2	Summer.Morph	6	0	0	0	0	0	0	0	0	0	0	0	0	0	0	0	0	0
939	20190621	XXXXXXXXXX	Summer	53	1210	1215	20	Spring.Morph	3	0	0	0	0	0	0	0	0	0	0	0	0	0	0	0	0	0
940	20190621	XXXXXXXXXX	Summer	53	1210	1215	21	Spring.Morph	3	0	0	0	0	0	0	0	0	0	0	0	0	0	0	0	0	0
941	20190621	XXXXXXXXXX	Summer	53	1210	1215	5	Summer.Morph	6	0	0	0	0	0	0	0	0	0	0	0	0	0	0	0	0	0
942	20190621	XXXXXXXXXX	Summer	53	1210	1215	22	Spring.Morph	4	0	0	0	0	0	0	0	0	0	0	0	0	0	0	0	0	0
943	20190621	XXXXXXXXXX	Summer	53	1210	1215	23	Spring.Morph	3	0	0	0	0	0	0	0	0	0	0	0	0	0	0	0	0	0
944	20190621	XXXXXXXXXX	Summer	53	1210	1215	8	Summer.Morph	2	0	0	0	0	0	0	0	0	0	0	0	0	0	0	0	0	0
945	20190621	XXXXXXXXXX	Summer	53	1210	1215	9	Summer.Morph	5	0	0	0	0	0	0	0	0	0	0	0	0	0	0	0	0	0
946	20190621	XXXXXXXXXX	Summer	53	1210	1215	10	Summer.Morph	1	0	0	0	0	0	0	0	0	0	0	0	0	0	0	0	0	0
947	20190621	XXXXXXXXXX	Summer	53	1210	1215	11	Summer.Morph	2	0	0	0	0	0	0	0	0	0	0	0	0	0	0	0	0	0
948	20190621	XXXXXXXXXX	Summer	53	1210	1215	24	Spring.Morph	3	0	0	0	0	0	0	0	0	0	0	0	0	0	0	0	0	0
949	20190621	XXXXXXXXXX	Summer	53	1210	1215	25	Spring.Morph	4	0	0	0	0	0	0	0	0	0	0	0	0	0	0	0	0	0
950	20190621	XXXXXXXXXX	Summer	53	1210	1215	14	Summer.Morph	12	0	0	0	0	0	0	0	0	0	0	0	0	0	0	0	0	0
951	20190621	XXXXXXXXXX	Summer	53	1210	1215	26	Spring.Morph	4	0	0	0	0	0	0	0	0	0	0	0	0	0	0	0	0	0
952	20190621	XXXXXXXXXX	Summer	53	1210	1215	27	Spring.Morph	3	0	0	0	0	0	0	0	0	0	0	0	0	0	0	0	0	0
953	20190621	XXXXXXXXXX	Summer	53	1210	1215	17	Summer.Morph	5	0	0	0	0	0	0	0	0	0	0	0	0	0	0	0	0	0
954	20190621	XXXXXXXXXX	Summer	53	1210	1215	18	Summer.Morph	6	0	0	0	0	0	0	0	0	0	0	0	0	0	0	0	0	0
955	20190621	XXXXXXXXXX	Summer	54	1215	1220	19	Spring.Morph	4	0	0	0	0	0	0	0	0	0	0	0	0	0	0	0	0	0
956	20190621	XXXXXXXXXX	Summer	54	1215	1220	2	Summer.Morph	6	0	0	0	0	0	0	0	0	0	0	0	0	0	0	0	0	0
957	20190621	XXXXXXXXXX	Summer	54	1215	1220	20	Spring.Morph	3	0	1	0	0	0	0	0	0	0	0	0	0	0	0	0	0	0
958	20190621	XXXXXXXXXX	Summer	54	1215	1220	21	Spring.Morph	3	0	0	0	0	0	0	0	0	0	0	0	0	0	0	0	0	0
959	20190621	XXXXXXXXXX	Summer	54	1215	1220	5	Summer.Morph	6	0	0	0	0	0	0	0	0	0	0	0	0	0	0	0	0	0
960	20190621	XXXXXXXXXX	Summer	54	1215	1220	22	Spring.Morph	4	0	0	0	0	0	0	0	0	0	0	0	0	0	0	0	0	0
961	20190621	XXXXXXXXXX	Summer	54	1215	1220	23	Spring.Morph	3	0	0	0	0	0	0	0	0	0	0	0	0	0	0	0	0	0
962	20190621	XXXXXXXXXX	Summer	54	1215	1220	8	Summer.Morph	2	0	0	0	0	0	0	0	0	0	0	0	0	0	0	0	0	0
963	20190621	XXXXXXXXXX	Summer	54	1215	1220	9	Summer.Morph	5	0	0	0	0	0	0	0	0	0	0	0	0	0	0	0	0	0
964	20190621	XXXXXXXXXX	Summer	54	1215	1220	10	Summer.Morph	1	0	0	0	0	0	0	0	0	0	0	0	0	0	0	0	0	0
965	20190621	XXXXXXXXXX	Summer	54	1215	1220	11	Summer.Morph	2	0	0	0	0	0	0	0	0	0	0	0	0	0	0	0	0	0
966	20190621	XXXXXXXXXX	Summer	54	1215	1220	24	Spring.Morph	3	0	0	0	0	0	0	0	0	0	0	0	0	0	0	0	0	0
967	20190621	XXXXXXXXXX	Summer	54	1215	1220	25	Spring.Morph	4	0	0	0	0	0	0	0	0	0	0	0	0	0	0	0	0	0
968	20190621	XXXXXXXXXX	Summer	54	1215	1220	14	Summer.Morph	12	0	0	0	0	0	0	0	0	0	0	0	0	0	0	0	0	0
969	20190621	XXXXXXXXXX	Summer	54	1215	1220	26	Spring.Morph	4	0	0	0	0	0	0	0	0	0	0	0	0	0	0	0	0	0
970	20190621	XXXXXXXXXX	Summer	54	1215	1220	27	Spring.Morph	3	0	0	0	0	0	0	0	0	0	0	0	0	0	0	0	0	0
971	20190621	XXXXXXXXXX	Summer	54	1215	1220	17	Summer.Morph	5	0	0	0	0	0	0	0	0	0	0	0	0	0	0	0	0	0
972	20190621	XXXXXXXXXX	Summer	54	1215	1220	18	Summer.Morph	6	0	0	0	0	0	0	0	0	0	0	0	0	0	0	0	0	0
973	20190621	XXXXXXXXXX	Summer	55	1220	1225	19	Spring.Morph	4	1	2	0	0	0	0	0	0	0	0	0	0	0	0	0	0	0
974	20190621	XXXXXXXXXX	Summer	55	1220	1225	2	Summer.Morph	6	0	3	0	0	0	0	0	0	0	0	0	0	0	0	0	0	0
975	20190621	XXXXXXXXXX	Summer	55	1220	1225	20	Spring.Morph	3	0	1	0	0	0	0	0	0	0	0	0	0	0	0	0	0	0
976	20190621	XXXXXXXXXX	Summer	55	1220	1225	21	Spring.Morph	3	0	3	0	0	0	0	0	0	0	0	0	0	0	0	0	0	0
977	20190621	XXXXXXXXXX	Summer	55	1220	1225	5	Summer.Morph	6	0	2	0	0	0	0	0	0	0	0	0	0	0	0	0	0	0
978	20190621	XXXXXXXXXX	Summer	55	1220	1225	22	Spring.Morph	4	0	6	0	0	0	0	0	0	0	0	0	0	0	0	0	0	0
979	20190621	XXXXXXXXXX	Summer	55	1220	1225	23	Spring.Morph	3	0	0	0	0	0	0	0	0	0	0	0	0	0	0	0	0	0
980	20190621	XXXXXXXXXX	Summer	55	1220	1225	8	Summer.Morph	2	0	2	0	0	0	0	0	0	0	0	0	0	0	0	0	0	0
981	20190621	XXXXXXXXXX	Summer	55	1220	1225	9	Summer.Morph	5	0	2	0	0	0	0	0	0	0	0	0	0	0	0	0	0	0
982	20190621	XXXXXXXXXX	Summer	55	1220	1225	10	Summer.Morph	1	0	2	0	0	0	0	0	0	0	0	0	0	0	0	0	0	0
983	20190621	XXXXXXXXXX	Summer	55	1220	1225	11	Summer.Morph	2	0	0	0	0	0	0	0	0	0	0	0	0	0	0	0	0	0
984	20190621	XXXXXXXXXX	Summer	55	1220	1225	24	Spring.Morph	3	0	1	0	0	0	0	0	0	0	0	0	0	0	0	0	0	0
985	20190621	XXXXXXXXXX	Summer	55	1220	1225	25	Spring.Morph	4	0	0	0	0	0	0	0	0	0	0	0	0	0	0	0	0	0
986	20190621	XXXXXXXXXX	Summer	55	1220	1225	14	Summer.Morph	12	0	5	0	0	0	0	0	0	0	0	0	0	0	0	0	0	0
987	20190621	XXXXXXXXXX	Summer	55	1220	1225	26	Spring.Morph	4	0	0	0	0	0	0	0	0	0	0	0	0	0	0	0	0	0
988	20190621	XXXXXXXXXX	Summer	55	1220	1225	27	Spring.Morph	3	0	0	0	0	0	0	0	0	0	0	0	0	0	0	0	0	0
989	20190621	XXXXXXXXXX	Summer	55	1220	1225	17	Summer.Morph	5	0	4	0	0	0	0	0	0	0	0	0	0	0	0	0	0	0
990	20190621	XXXXXXXXXX	Summer	55	1220	1225	18	Summer.Morph	6	0	3	0	0	0	0	0	0	0	0	0	0	0	0	0	0	0
991	20190621	XXXXXXXXXX	Summer	56	1225	1230	19	Spring.Morph	4	0	4	0	0	0	0	0	0	0	0	0	0	0	0	0	0	0
992	20190621	XXXXXXXXXX	Summer	56	1225	1230	2	Summer.Morph	6	0	2	0	0	0	0	0	0	0	0	0	0	0	0	0	0	0
993	20190621	XXXXXXXXXX	Summer	56	1225	1230	20	Spring.Morph	3	0	0	0	0	0	0	0	0	0	0	0	0	0	0	0	0	0
994	20190621	XXXXXXXXXX	Summer	56	1225	1230	21	Spring.Morph	3	0	1	0	0	0	0	0	0	0	0	0	0	0	0	0	0	0
995	20190621	XXXXXXXXXX	Summer	56	1225	1230	5	Summer.Morph	6	0	0	0	0	0	0	0	0	0	0	0	0	0	0	0	0	0
996	20190621	XXXXXXXXXX	Summer	56	1225	1230	22	Spring.Morph	4	0	2	0	0	0	0	0	0	0	0	0	0	0	0	0	0	0
997	20190621	XXXXXXXXXX	Summer	56	1225	1230	23	Spring.Morph	3	0	0	0	0	0	0	0	0	0	0	0	0	0	0	0	0	0
998	20190621	XXXXXXXXXX	Summer	56	1225	1230	8	Summer.Morph	2	0	2	0	0	0	0	0	0	0	0	0	0	0	0	0	0	0
999	20190621	XXXXXXXXXX	Summer	56	1225	1230	9	Summer.Morph	5	0	5	0	0	0	0	0	0	0	0	0	0	0	0	0	0	0
1000	20190621	XXXXXXXXXX	Summer	56	1225	1230	10	Summer.Morph	1	0	1	0	0	0	0	0	0	0	0	0	0	0	0	0	0	0
1001	20190621	XXXXXXXXXX	Summer	56	1225	1230	11	Summer.Morph	2	0	2	0	0	0	0	0	0	0	0	0	0	0	0	0	0	0
1002	20190621	XXXXXXXXXX	Summer	56	1225	1230	24	Spring.Morph	3	0	0	0	0	0	0	0	0	0	0	0	0	0	0	0	0	0
1003	20190621	XXXXXXXXXX	Summer	56	1225	1230	25	Spring.Morph	4	0	1	0	0	0	0	0	0	0	0	0	0	0	0	0	0	0
1004	20190621	XXXXXXXXXX	Summer	56	1225	1230	14	Summer.Morph	12	0	1	0	0	0	0	0	0	0	0	0	0	0	0	0	0	0
1005	20190621	XXXXXXXXXX	Summer	56	1225	1230	26	Spring.Morph	4	0	0	0	0	0	0	0	0	0	0	0	0	0	0	0	0	0
1006	20190621	XXXXXXXXXX	Summer	56	1225	1230	27	Spring.Morph	3	0	0	0	0	0	0	0	0	0	0	0	0	0	0	0	0	0
1007	20190621	XXXXXXXXXX	Summer	56	1225	1230	17	Summer.Morph	5	0	5	0	0	0	0	0	0	0	0	0	0	0	0	0	0	0
1008	20190621	XXXXXXXXXX	Summer	56	1225	1230	18	Summer.Morph	6	0	3	0	0	0	0	0	0	0	0	0	0	0	0	0	0	0
1009	20190621	XXXXXXXXXX	Summer	57	1230	1235	19	Spring.Morph	4	0	2	0	0	0	0	0	0	0	0	0	0	0	0	0	0	0
1010	20190621	XXXXXXXXXX	Summer	57	1230	1235	2	Summer.Morph	6	2	1	0	0	0	0	0	0	0	0	0	0	0	0	0	0	0
1011	20190621	XXXXXXXXXX	Summer	57	1230	1235	20	Spring.Morph	3	0	1	0	0	0	0	0	0	0	0	0	0	0	0	0	0	0
1012	20190621	XXXXXXXXXX	Summer	57	1230	1235	21	Spring.Morph	3	0	0	0	0	0	0	0	0	0	0	0	0	0	0	0	0	0
1013	20190621	XXXXXXXXXX	Summer	57	1230	1235	5	Summer.Morph	6	2	0	0	0	0	0	0	0	0	0	0	0	0	0	0	0	0
1014	20190621	XXXXXXXXXX	Summer	57	1230	1235	22	Spring.Morph	4	10	1	0	0	0	0	0	0	0	0	0	0	0	0	0	0	0
1015	20190621	XXXXXXXXXX	Summer	57	1230	1235	23	Spring.Morph	3	0	0	0	0	0	0	0	0	0	0	0	0	0	0	0	0	0
1016	20190621	XXXXXXXXXX	Summer	57	1230	1235	8	Summer.Morph	2	1	0	0	0	0	0	0	0	0	1	0	0	0	0	0	0	0
1017	20190621	XXXXXXXXXX	Summer	57	1230	1235	9	Summer.Morph	5	3	3	0	0	0	0	0	0	0	0	0	0	0	0	0	0	0
1018	20190621	XXXXXXXXXX	Summer	57	1230	1235	10	Summer.Morph	1	0	1	0	0	0	0	0	0	0	0	0	0	0	0	0	0	0
1019	20190621	XXXXXXXXXX	Summer	57	1230	1235	11	Summer.Morph	2	3	0	0	0	0	0	0	0	0	0	0	0	0	0	0	0	0
1020	20190621	XXXXXXXXXX	Summer	57	1230	1235	24	Spring.Morph	3	0	0	0	0	0	0	0	0	0	0	0	0	0	0	0	0	0
1021	20190621	XXXXXXXXXX	Summer	57	1230	1235	25	Spring.Morph	4	0	0	0	0	0	0	0	0	0	0	0	0	0	0	0	0	0
1022	20190621	XXXXXXXXXX	Summer	57	1230	1235	14	Summer.Morph	12	0	1	0	0	0	0	0	0	0	0	0	0	0	0	0	0	0
1023	20190621	XXXXXXXXXX	Summer	57	1230	1235	26	Spring.Morph	4	1	1	0	0	0	0	0	0	0	0	0	0	0	0	0	0	0
1024	20190621	XXXXXXXXXX	Summer	57	1230	1235	27	Spring.Morph	3	5	1	0	0	0	0	0	0	0	0	0	0	0	0	0	0	0
1025	20190621	XXXXXXXXXX	Summer	57	1230	1235	17	Summer.Morph	5	1	2	0	0	0	0	0	0	0	0	0	0	0	0	0	0	0
1026	20190621	XXXXXXXXXX	Summer	57	1230	1235	18	Summer.Morph	6	4	2	0	0	0	0	0	0	0	0	0	0	0	0	0	0	0
1027	20190621	XXXXXXXXXX	Summer	58	1235	1240	19	Spring.Morph	4	0	0	0	0	0	0	0	0	0	0	0	0	0	0	0	0	0
1028	20190621	XXXXXXXXXX	Summer	58	1235	1240	2	Summer.Morph	6	0	0	0	0	0	0	0	0	0	0	0	0	0	0	0	0	0
1029	20190621	XXXXXXXXXX	Summer	58	1235	1240	20	Spring.Morph	3	0	0	0	0	0	0	0	0	0	0	0	0	0	0	0	0	0
1030	20190621	XXXXXXXXXX	Summer	58	1235	1240	21	Spring.Morph	3	0	0	1	0	0	0	0	0	0	0	0	0	0	0	0	0	0
1031	20190621	XXXXXXXXXX	Summer	58	1235	1240	5	Summer.Morph	6	0	0	0	0	0	0	0	0	0	0	0	0	0	0	0	0	0
1032	20190621	XXXXXXXXXX	Summer	58	1235	1240	22	Spring.Morph	4	0	0	1	0	0	0	1	0	0	0	0	0	0	0	0	0	0
1033	20190621	XXXXXXXXXX	Summer	58	1235	1240	23	Spring.Morph	3	0	0	0	0	0	0	0	0	0	0	0	0	0	0	0	0	0
1034	20190621	XXXXXXXXXX	Summer	58	1235	1240	8	Summer.Morph	2	0	0	0	0	0	0	0	0	0	0	0	0	0	0	0	0	0
1035	20190621	XXXXXXXXXX	Summer	58	1235	1240	9	Summer.Morph	5	0	0	0	0	0	0	0	0	0	0	0	0	0	0	0	0	0
1036	20190621	XXXXXXXXXX	Summer	58	1235	1240	10	Summer.Morph	1	0	0	0	0	0	0	0	0	0	0	0	0	0	0	0	0	0
1037	20190621	XXXXXXXXXX	Summer	58	1235	1240	11	Summer.Morph	2	0	0	0	0	0	0	0	0	0	0	0	0	0	0	0	0	0
1038	20190621	XXXXXXXXXX	Summer	58	1235	1240	24	Spring.Morph	3	0	0	0	0	0	0	0	0	0	0	0	0	0	0	0	0	0
1039	20190621	XXXXXXXXXX	Summer	58	1235	1240	25	Spring.Morph	4	0	0	0	0	0	0	0	0	0	0	0	0	0	0	0	0	0
1040	20190621	XXXXXXXXXX	Summer	58	1235	1240	14	Summer.Morph	12	0	0	0	0	0	0	1	0	0	0	0	0	0	0	0	0	0
1041	20190621	XXXXXXXXXX	Summer	58	1235	1240	26	Spring.Morph	4	0	0	0	0	0	0	0	0	0	0	0	0	0	0	0	0	0
1042	20190621	XXXXXXXXXX	Summer	58	1235	1240	27	Spring.Morph	3	1	0	0	0	0	0	0	0	0	0	0	0	0	0	0	0	0
1043	20190621	XXXXXXXXXX	Summer	58	1235	1240	17	Summer.Morph	5	0	0	0	0	0	0	0	0	0	0	0	0	0	0	0	0	0
1044	20190621	XXXXXXXXXX	Summer	58	1235	1240	18	Summer.Morph	6	1	0	0	0	0	0	0	0	0	0	0	0	0	0	0	0	0
1045	20190621	XXXXXXXXXX	Summer	59	1240	1245	19	Spring.Morph	4	0	0	0	0	0	0	0	0	0	0	0	0	0	0	0	0	0
1046	20190621	XXXXXXXXXX	Summer	59	1240	1245	2	Summer.Morph	6	0	0	0	0	0	0	0	0	0	0	0	0	0	0	0	0	0
1047	20190621	XXXXXXXXXX	Summer	59	1240	1245	20	Spring.Morph	3	0	0	0	0	0	0	0	0	0	0	0	0	0	0	0	0	0
1048	20190621	XXXXXXXXXX	Summer	59	1240	1245	21	Spring.Morph	3	0	0	0	0	0	0	0	0	0	0	0	0	0	0	0	0	0
1049	20190621	XXXXXXXXXX	Summer	59	1240	1245	5	Summer.Morph	6	0	0	0	0	0	0	0	0	0	0	0	0	0	0	0	0	0
1050	20190621	XXXXXXXXXX	Summer	59	1240	1245	22	Spring.Morph	4	0	0	0	0	0	0	0	0	0	0	0	0	0	0	0	0	0
1051	20190621	XXXXXXXXXX	Summer	59	1240	1245	23	Spring.Morph	3	0	0	0	0	0	0	0	0	0	0	0	0	0	0	0	0	0
1052	20190621	XXXXXXXXXX	Summer	59	1240	1245	8	Summer.Morph	2	0	0	0	0	0	0	0	0	0	0	0	0	0	0	0	0	0
1053	20190621	XXXXXXXXXX	Summer	59	1240	1245	9	Summer.Morph	5	0	0	0	0	0	0	0	0	0	0	0	0	0	0	0	0	0
1054	20190621	XXXXXXXXXX	Summer	59	1240	1245	10	Summer.Morph	1	0	0	0	0	0	0	0	0	0	0	0	0	0	0	0	0	0
1055	20190621	XXXXXXXXXX	Summer	59	1240	1245	11	Summer.Morph	2	0	0	0	0	0	0	0	0	0	0	0	0	0	0	0	0	0
1056	20190621	XXXXXXXXXX	Summer	59	1240	1245	24	Spring.Morph	3	0	0	0	0	0	0	0	0	0	0	0	0	0	0	0	0	0
1057	20190621	XXXXXXXXXX	Summer	59	1240	1245	25	Spring.Morph	4	0	0	0	0	0	0	0	0	0	0	0	0	0	0	0	0	0
1058	20190621	XXXXXXXXXX	Summer	59	1240	1245	14	Summer.Morph	12	0	0	0	0	0	0	0	0	0	0	0	0	0	0	0	0	0
1059	20190621	XXXXXXXXXX	Summer	59	1240	1245	26	Spring.Morph	4	0	0	0	0	0	0	0	0	0	0	0	0	0	0	0	0	0
1060	20190621	XXXXXXXXXX	Summer	59	1240	1245	27	Spring.Morph	3	0	0	0	0	0	0	0	0	0	0	0	0	0	0	0	0	0
1061	20190621	XXXXXXXXXX	Summer	59	1240	1245	17	Summer.Morph	5	0	0	0	0	0	0	0	0	0	0	0	0	0	0	0	0	0
1062	20190621	XXXXXXXXXX	Summer	59	1240	1245	18	Summer.Morph	6	0	0	0	0	0	0	0	0	0	0	0	0	0	0	0	0	0
1063	20190621	XXXXXXXXXX	Summer	60	1245	1250	19	Spring.Morph	4	0	0	0	0	0	0	1	0	0	0	0	0	0	0	0	0	0
1064	20190621	XXXXXXXXXX	Summer	60	1245	1250	2	Summer.Morph	6	0	0	0	1	0	0	0	0	0	0	0	0	0	0	0	0	0
1065	20190621	XXXXXXXXXX	Summer	60	1245	1250	20	Spring.Morph	3	0	0	0	0	0	0	0	0	0	0	0	0	0	0	0	0	0
1066	20190621	XXXXXXXXXX	Summer	60	1245	1250	21	Spring.Morph	3	0	0	0	0	0	0	0	0	0	0	1	0	0	0	0	0	0
1067	20190621	XXXXXXXXXX	Summer	60	1245	1250	5	Summer.Morph	6	0	1	0	0	0	0	0	0	0	0	0	0	0	0	0	0	0
1068	20190621	XXXXXXXXXX	Summer	60	1245	1250	22	Spring.Morph	4	0	2	0	2	0	0	0	0	0	0	0	0	0	0	0	0	0
1069	20190621	XXXXXXXXXX	Summer	60	1245	1250	23	Spring.Morph	3	0	1	0	0	0	0	0	0	0	0	0	0	0	0	0	0	0
1070	20190621	XXXXXXXXXX	Summer	60	1245	1250	8	Summer.Morph	2	0	0	0	0	0	0	0	0	0	0	0	0	0	0	0	0	0
1071	20190621	XXXXXXXXXX	Summer	60	1245	1250	9	Summer.Morph	5	0	0	0	0	0	0	1	0	0	0	0	0	0	0	0	0	0
1072	20190621	XXXXXXXXXX	Summer	60	1245	1250	10	Summer.Morph	1	0	1	0	0	0	0	0	0	0	0	0	0	0	0	0	0	0
1073	20190621	XXXXXXXXXX	Summer	60	1245	1250	11	Summer.Morph	2	0	0	0	0	0	0	0	0	0	0	0	0	0	0	0	0	0
1074	20190621	XXXXXXXXXX	Summer	60	1245	1250	24	Spring.Morph	3	0	2	0	0	0	0	0	0	0	0	0	0	0	0	0	0	0
1075	20190621	XXXXXXXXXX	Summer	60	1245	1250	25	Spring.Morph	4	0	0	0	0	0	0	0	0	0	0	0	0	0	0	0	0	0
1076	20190621	XXXXXXXXXX	Summer	60	1245	1250	14	Summer.Morph	12	0	0	0	0	0	0	0	0	0	0	0	0	0	0	0	0	0
1077	20190621	XXXXXXXXXX	Summer	60	1245	1250	26	Spring.Morph	4	0	0	0	0	0	0	0	0	0	0	0	0	0	0	0	0	0
1078	20190621	XXXXXXXXXX	Summer	60	1245	1250	27	Spring.Morph	3	0	0	0	0	0	0	0	0	0	0	0	0	0	0	0	0	0
1079	20190621	XXXXXXXXXX	Summer	60	1245	1250	17	Summer.Morph	5	0	0	0	0	0	0	0	0	0	0	0	0	0	0	0	0	0
1080	20190621	XXXXXXXXXX	Summer	60	1245	1250	18	Summer.Morph	6	0	1	0	0	0	0	0	0	0	0	0	0	0	0	0	0	0
1081	20190624	Baza	Summer	61	1210	1215	2	Summer.Morph	1	0	0	0	0	0	0	0	0	0	0	0	0	0	0	0	0	0
1082	20190624	Baza	Summer	61	1210	1215	5	Summer.Morph	5	0	0	0	0	0	0	0	0	0	0	0	0	0	0	0	0	0
1083	20190624	Baza	Summer	61	1210	1215	9	Summer.Morph	3	0	0	0	0	0	0	0	0	0	0	0	0	0	0	0	0	0
1084	20190624	Baza	Summer	61	1210	1215	10	Summer.Morph	1	0	0	0	0	0	0	0	0	0	0	0	0	0	0	0	0	0
1085	20190624	Baza	Summer	61	1210	1215	11	Summer.Morph	2	0	0	0	0	0	0	0	0	0	0	0	0	0	0	0	0	0
1086	20190624	Baza	Summer	61	1210	1215	13	Spring.Morph	3	0	0	0	0	0	0	0	0	0	0	0	0	0	0	0	0	0
1087	20190624	Baza	Summer	61	1210	1215	14	Summer.Morph	6	0	0	0	0	0	0	0	0	0	0	0	0	0	0	0	0	0
1088	20190624	Baza	Summer	61	1210	1215	17	Summer.Morph	3	0	0	0	0	0	0	0	0	0	0	0	0	0	0	0	0	0
1089	20190624	Baza	Summer	61	1210	1215	18	Summer.Morph	5	0	0	0	0	0	0	0	0	0	0	0	0	0	0	0	0	0
1090	20190624	Baza	Summer	61	1210	1215	19	Spring.Morph	3	0	0	0	0	0	0	0	0	0	0	0	0	0	0	0	0	0
1091	20190624	Baza	Summer	61	1210	1215	20	Spring.Morph	3	0	0	0	0	0	0	0	0	0	0	0	0	0	0	0	0	0
1092	20190624	Baza	Summer	61	1210	1215	21	Spring.Morph	3	0	0	0	0	0	0	0	0	0	0	0	0	0	0	0	0	0
1093	20190624	Baza	Summer	61	1210	1215	23	Spring.Morph	1	0	0	0	0	0	0	0	0	0	0	0	0	0	0	0	0	0
1094	20190624	Baza	Summer	61	1210	1215	25	Spring.Morph	4	0	0	0	0	0	0	0	0	0	0	0	0	0	0	0	0	0
1095	20190624	Baza	Summer	61	1210	1215	26	Spring.Morph	1	0	0	0	0	0	0	0	0	0	0	0	0	0	0	0	0	0
1096	20190624	Baza	Summer	61	1210	1215	27	Spring.Morph	1	0	0	0	0	0	0	0	0	0	0	0	0	0	0	0	0	0
1097	20190624	Baza	Summer	62	1215	1220	2	Summer.Morph	1	0	0	0	0	0	0	0	0	0	0	0	0	0	0	0	0	0
1098	20190624	Baza	Summer	62	1215	1220	5	Summer.Morph	5	0	0	0	2	0	0	0	0	0	0	0	0	0	0	0	0	0
1099	20190624	Baza	Summer	62	1215	1220	9	Summer.Morph	3	0	0	0	0	0	0	0	0	0	0	0	0	0	0	0	0	0
1100	20190624	Baza	Summer	62	1215	1220	10	Summer.Morph	1	0	0	0	0	0	0	0	0	0	0	0	0	0	0	0	0	0
1101	20190624	Baza	Summer	62	1215	1220	11	Summer.Morph	2	0	0	0	0	0	0	0	0	0	0	0	0	0	0	0	0	0
1102	20190624	Baza	Summer	62	1215	1220	13	Spring.Morph	3	0	0	1	0	0	0	0	0	0	0	0	0	0	0	0	0	0
1103	20190624	Baza	Summer	62	1215	1220	14	Summer.Morph	6	0	0	0	0	0	0	0	0	0	0	0	0	0	0	0	0	0
1104	20190624	Baza	Summer	62	1215	1220	17	Summer.Morph	3	0	0	0	0	0	0	0	0	0	0	0	0	0	0	0	0	0
1105	20190624	Baza	Summer	62	1215	1220	18	Summer.Morph	5	0	0	0	2	0	0	0	0	0	0	0	0	0	0	0	0	0
1106	20190624	Baza	Summer	62	1215	1220	19	Spring.Morph	3	0	0	0	0	0	0	0	0	0	0	0	0	0	0	0	0	0
1107	20190624	Baza	Summer	62	1215	1220	20	Spring.Morph	3	0	0	0	0	0	0	0	0	0	0	0	0	0	0	0	0	0
1108	20190624	Baza	Summer	62	1215	1220	21	Spring.Morph	3	0	0	0	0	0	0	0	0	0	0	0	0	0	0	0	0	0
1109	20190624	Baza	Summer	62	1215	1220	23	Spring.Morph	1	0	0	0	0	0	0	0	0	0	0	0	0	0	0	0	0	0
1110	20190624	Baza	Summer	62	1215	1220	25	Spring.Morph	4	0	0	0	0	0	0	0	0	0	0	0	0	0	0	0	0	0
1111	20190624	Baza	Summer	62	1215	1220	26	Spring.Morph	1	0	0	0	1	0	0	0	0	0	0	0	0	0	0	0	0	0
1112	20190624	Baza	Summer	62	1215	1220	27	Spring.Morph	1	0	0	0	0	0	0	0	0	0	0	0	0	0	0	0	0	0
1113	20190624	Baza	Summer	63	1220	1225	2	Summer.Morph	1	0	0	0	0	0	0	0	0	0	0	0	0	0	0	0	0	0
1114	20190624	Baza	Summer	63	1220	1225	5	Summer.Morph	5	0	0	0	0	0	0	0	0	0	0	0	0	0	0	0	0	0
1115	20190624	Baza	Summer	63	1220	1225	9	Summer.Morph	3	0	0	0	0	0	0	0	0	0	0	0	0	0	0	0	0	0
1116	20190624	Baza	Summer	63	1220	1225	10	Summer.Morph	1	0	0	0	0	0	0	0	0	0	0	0	0	0	0	0	0	0
1117	20190624	Baza	Summer	63	1220	1225	11	Summer.Morph	2	0	0	0	0	0	0	0	0	0	0	0	0	0	0	0	0	0
1118	20190624	Baza	Summer	63	1220	1225	13	Spring.Morph	3	0	0	0	0	0	0	0	0	0	0	0	0	0	0	0	0	0
1119	20190624	Baza	Summer	63	1220	1225	14	Summer.Morph	6	0	0	0	0	0	0	0	0	0	0	0	0	0	0	0	0	0
1120	20190624	Baza	Summer	63	1220	1225	17	Summer.Morph	3	0	0	0	0	0	0	0	0	0	0	0	0	0	0	0	0	0
1121	20190624	Baza	Summer	63	1220	1225	18	Summer.Morph	5	0	0	0	0	0	0	0	0	0	0	0	0	0	0	0	0	0
1122	20190624	Baza	Summer	63	1220	1225	19	Spring.Morph	3	0	0	0	0	0	0	0	0	0	0	0	0	0	0	0	0	0
1123	20190624	Baza	Summer	63	1220	1225	20	Spring.Morph	3	0	0	0	0	0	0	0	0	0	0	0	0	0	0	0	0	0
1124	20190624	Baza	Summer	63	1220	1225	21	Spring.Morph	3	0	0	0	0	0	0	0	0	0	0	0	0	0	0	0	0	0
1125	20190624	Baza	Summer	63	1220	1225	23	Spring.Morph	1	0	0	0	0	0	0	0	0	0	0	0	0	0	0	0	0	0
1126	20190624	Baza	Summer	63	1220	1225	25	Spring.Morph	4	0	0	0	0	0	0	0	0	0	0	0	0	0	0	0	0	0
1127	20190624	Baza	Summer	63	1220	1225	26	Spring.Morph	1	0	0	0	0	0	0	0	0	0	0	0	0	0	0	0	0	0
1128	20190624	Baza	Summer	63	1220	1225	27	Spring.Morph	1	0	0	0	0	0	0	0	0	0	0	0	0	0	0	0	0	0
1129	20190624	Baza	Summer	64	1225	1230	2	Summer.Morph	1	0	0	0	0	0	0	0	0	0	0	0	0	0	0	0	0	0
1130	20190624	Baza	Summer	64	1225	1230	5	Summer.Morph	5	0	0	0	0	0	0	0	0	0	0	0	0	0	0	0	0	0
1131	20190624	Baza	Summer	64	1225	1230	9	Summer.Morph	3	0	0	0	0	0	0	0	0	0	0	0	0	0	0	0	0	0
1132	20190624	Baza	Summer	64	1225	1230	10	Summer.Morph	1	0	0	0	0	0	0	0	0	0	0	0	0	0	0	0	0	0
1133	20190624	Baza	Summer	64	1225	1230	11	Summer.Morph	2	0	0	0	0	0	0	0	0	0	0	0	0	0	0	0	0	0
1134	20190624	Baza	Summer	64	1225	1230	13	Spring.Morph	3	0	0	0	0	0	0	0	0	0	0	0	0	0	0	0	0	0
1135	20190624	Baza	Summer	64	1225	1230	14	Summer.Morph	6	0	0	1	0	0	0	0	0	0	0	0	0	0	0	0	0	0
1136	20190624	Baza	Summer	64	1225	1230	17	Summer.Morph	3	0	0	1	0	0	0	0	0	0	0	0	0	0	0	0	0	0
1137	20190624	Baza	Summer	64	1225	1230	18	Summer.Morph	5	0	0	0	0	0	0	0	0	0	0	0	0	0	0	0	0	0
1138	20190624	Baza	Summer	64	1225	1230	19	Spring.Morph	3	0	0	0	0	0	0	0	0	0	0	0	0	0	0	0	0	0
1139	20190624	Baza	Summer	64	1225	1230	20	Spring.Morph	3	0	0	0	0	0	0	0	0	0	0	0	0	0	0	0	0	0
1140	20190624	Baza	Summer	64	1225	1230	21	Spring.Morph	3	0	0	0	0	0	0	0	0	0	0	0	0	0	0	0	0	0
1141	20190624	Baza	Summer	64	1225	1230	23	Spring.Morph	1	0	0	0	0	0	0	0	0	0	0	0	0	0	0	0	0	0
1142	20190624	Baza	Summer	64	1225	1230	25	Spring.Morph	4	0	0	0	0	0	0	0	0	0	0	0	0	0	0	0	0	0
1143	20190624	Baza	Summer	64	1225	1230	26	Spring.Morph	1	0	0	0	0	0	0	0	0	0	0	0	0	0	0	0	0	0
1144	20190624	Baza	Summer	64	1225	1230	27	Spring.Morph	1	0	0	0	0	0	0	0	0	0	0	0	0	0	0	0	0	0
1145	20190624	Baza	Summer	65	1230	1235	2	Summer.Morph	1	5	0	2	0	0	0	0	0	0	0	0	0	0	0	0	0	0
1146	20190624	Baza	Summer	65	1230	1235	5	Summer.Morph	5	14	0	1	0	0	0	0	0	0	0	0	0	0	0	0	0	0
1147	20190624	Baza	Summer	65	1230	1235	9	Summer.Morph	3	3	0	0	0	0	0	0	0	0	0	0	0	0	0	0	0	0
1148	20190624	Baza	Summer	65	1230	1235	10	Summer.Morph	1	1	0	0	0	0	0	0	0	0	0	0	0	0	0	0	0	0
1149	20190624	Baza	Summer	65	1230	1235	11	Summer.Morph	2	2	0	0	0	0	0	0	0	0	0	0	0	0	0	0	0	0
1150	20190624	Baza	Summer	65	1230	1235	13	Spring.Morph	3	1	0	0	0	0	0	0	0	0	0	0	0	0	0	0	0	0
1151	20190624	Baza	Summer	65	1230	1235	14	Summer.Morph	6	10	0	1	0	0	0	0	0	0	0	0	0	0	0	0	0	0
1152	20190624	Baza	Summer	65	1230	1235	17	Summer.Morph	3	5	0	0	0	0	0	0	0	0	0	0	0	0	0	0	0	0
1153	20190624	Baza	Summer	65	1230	1235	18	Summer.Morph	5	11	0	1	0	0	0	0	0	0	0	1	0	0	0	0	0	0
1154	20190624	Baza	Summer	65	1230	1235	19	Spring.Morph	3	2	0	0	0	0	0	0	0	0	0	0	0	0	0	0	0	0
1155	20190624	Baza	Summer	65	1230	1235	20	Spring.Morph	3	2	0	0	0	0	0	0	0	0	0	0	0	0	0	0	0	0
1156	20190624	Baza	Summer	65	1230	1235	21	Spring.Morph	3	1	0	0	0	0	0	0	0	0	0	0	0	0	0	0	0	0
1157	20190624	Baza	Summer	65	1230	1235	23	Spring.Morph	1	1	0	0	0	0	0	0	0	0	0	0	0	0	0	0	0	0
1158	20190624	Baza	Summer	65	1230	1235	25	Spring.Morph	4	2	0	0	0	0	0	0	0	0	0	0	0	0	0	0	0	0
1159	20190624	Baza	Summer	65	1230	1235	26	Spring.Morph	1	1	0	0	0	0	0	0	0	0	0	0	0	0	0	0	0	0
1160	20190624	Baza	Summer	65	1230	1235	27	Spring.Morph	1	2	0	1	0	0	0	0	0	0	0	0	0	0	0	0	0	0
1161	20190624	Baza	Summer	66	1235	1240	2	Summer.Morph	1	0	0	0	0	0	0	0	0	0	0	0	0	0	0	0	0	0
1162	20190624	Baza	Summer	66	1235	1240	5	Summer.Morph	5	0	2	0	2	0	0	0	0	0	0	1	0	0	0	0	0	0
1163	20190624	Baza	Summer	66	1235	1240	9	Summer.Morph	3	0	1	0	0	0	0	0	0	0	0	0	0	0	0	0	0	0
1164	20190624	Baza	Summer	66	1235	1240	10	Summer.Morph	1	0	3	0	0	0	0	0	0	0	0	0	0	0	0	0	0	0
1165	20190624	Baza	Summer	66	1235	1240	11	Summer.Morph	2	0	4	0	0	0	0	0	0	0	0	0	0	0	0	0	0	0
1166	20190624	Baza	Summer	66	1235	1240	13	Spring.Morph	3	0	1	0	0	0	0	0	0	0	0	0	0	0	0	0	0	0
1167	20190624	Baza	Summer	66	1235	1240	14	Summer.Morph	6	0	0	0	0	0	0	0	0	0	0	0	0	0	0	0	0	0
1168	20190624	Baza	Summer	66	1235	1240	17	Summer.Morph	3	0	3	0	0	0	0	0	0	0	0	0	0	0	0	0	0	0
1169	20190624	Baza	Summer	66	1235	1240	18	Summer.Morph	5	0	3	0	0	0	0	0	0	0	0	2	0	0	0	0	0	0
1170	20190624	Baza	Summer	66	1235	1240	19	Spring.Morph	3	0	0	0	0	0	0	0	0	0	0	0	0	0	0	0	0	0
1171	20190624	Baza	Summer	66	1235	1240	20	Spring.Morph	3	0	0	0	0	0	0	0	0	0	0	0	0	0	0	0	0	0
1172	20190624	Baza	Summer	66	1235	1240	21	Spring.Morph	3	0	0	0	1	0	0	0	0	0	0	0	0	0	0	0	0	0
1173	20190624	Baza	Summer	66	1235	1240	23	Spring.Morph	1	0	0	0	0	0	0	0	0	0	0	0	0	0	0	0	0	0
1174	20190624	Baza	Summer	66	1235	1240	25	Spring.Morph	4	0	0	0	0	0	0	0	0	0	0	0	0	0	0	0	0	0
1175	20190624	Baza	Summer	66	1235	1240	26	Spring.Morph	1	0	1	0	0	0	0	0	0	0	0	0	0	0	0	0	0	0
1176	20190624	Baza	Summer	66	1235	1240	27	Spring.Morph	1	0	0	0	0	0	0	0	0	0	0	0	0	0	0	0	0	0
1177	20190624	Baza	Summer	67	1240	1245	2	Summer.Morph	1	0	0	0	0	0	0	0	0	0	0	0	0	0	0	0	0	0
1178	20190624	Baza	Summer	67	1240	1245	5	Summer.Morph	5	0	1	0	0	0	0	0	0	0	0	0	0	0	0	0	0	0
1179	20190624	Baza	Summer	67	1240	1245	9	Summer.Morph	3	0	0	0	0	0	0	0	0	0	0	0	0	0	0	0	0	0
1180	20190624	Baza	Summer	67	1240	1245	10	Summer.Morph	1	0	0	0	0	0	0	0	0	0	0	0	0	0	0	0	0	0
1181	20190624	Baza	Summer	67	1240	1245	11	Summer.Morph	2	0	0	0	0	0	0	0	0	0	0	0	0	0	0	0	0	0
1182	20190624	Baza	Summer	67	1240	1245	13	Spring.Morph	3	0	0	0	0	0	0	0	0	0	0	0	0	0	0	0	0	0
1183	20190624	Baza	Summer	67	1240	1245	14	Summer.Morph	6	0	0	0	0	0	0	0	0	0	0	0	0	0	0	0	0	0
1184	20190624	Baza	Summer	67	1240	1245	17	Summer.Morph	3	0	0	0	0	0	0	0	0	0	0	0	0	0	0	0	0	0
1185	20190624	Baza	Summer	67	1240	1245	18	Summer.Morph	5	0	0	0	0	0	0	0	0	0	0	0	0	0	0	0	0	0
1186	20190624	Baza	Summer	67	1240	1245	19	Spring.Morph	3	0	0	0	0	0	0	0	0	0	0	0	0	0	0	0	0	0
1187	20190624	Baza	Summer	67	1240	1245	20	Spring.Morph	3	0	0	0	3	0	0	0	0	0	0	0	0	0	0	0	0	0
1188	20190624	Baza	Summer	67	1240	1245	21	Spring.Morph	3	0	0	0	0	0	0	0	0	0	0	0	0	0	0	0	0	0
1189	20190624	Baza	Summer	67	1240	1245	23	Spring.Morph	1	0	0	0	0	0	0	0	0	0	0	0	0	0	0	0	0	0
1190	20190624	Baza	Summer	67	1240	1245	25	Spring.Morph	4	0	0	0	3	0	0	0	0	0	0	0	0	0	0	0	0	0
1191	20190624	Baza	Summer	67	1240	1245	26	Spring.Morph	1	0	0	0	1	0	0	0	0	0	0	0	0	0	0	0	0	0
1192	20190624	Baza	Summer	67	1240	1245	27	Spring.Morph	1	0	0	0	0	0	0	0	0	0	0	0	0	0	0	0	0	0
1193	20190624	Baza	Summer	68	1245	1250	2	Summer.Morph	1	1	0	0	0	0	0	0	0	0	0	0	0	0	0	0	0	0
1194	20190624	Baza	Summer	68	1245	1250	5	Summer.Morph	5	2	0	0	0	0	0	0	0	0	0	0	0	0	0	0	0	0
1195	20190624	Baza	Summer	68	1245	1250	9	Summer.Morph	3	2	0	0	0	0	0	0	0	0	0	0	0	0	0	0	0	0
1196	20190624	Baza	Summer	68	1245	1250	10	Summer.Morph	1	1	0	0	0	0	0	0	0	0	0	0	0	0	0	0	0	0
1197	20190624	Baza	Summer	68	1245	1250	11	Summer.Morph	2	1	0	0	0	0	0	0	0	0	0	0	0	0	0	0	0	0
1198	20190624	Baza	Summer	68	1245	1250	13	Spring.Morph	3	0	0	0	0	0	0	0	0	0	0	0	0	0	0	0	0	0
1199	20190624	Baza	Summer	68	1245	1250	14	Summer.Morph	6	1	0	0	0	0	0	0	0	0	0	0	0	0	0	0	0	0
1200	20190624	Baza	Summer	68	1245	1250	17	Summer.Morph	3	2	0	0	0	0	0	0	0	0	0	0	0	0	0	0	0	0
1201	20190624	Baza	Summer	68	1245	1250	18	Summer.Morph	5	0	0	0	0	0	0	0	0	0	0	1	0	0	0	0	0	0
1202	20190624	Baza	Summer	68	1245	1250	19	Spring.Morph	3	0	0	0	0	0	0	0	0	0	0	0	0	0	0	0	0	0
1203	20190624	Baza	Summer	68	1245	1250	20	Spring.Morph	3	1	0	0	0	0	0	0	0	0	0	0	0	0	0	0	0	0
1204	20190624	Baza	Summer	68	1245	1250	21	Spring.Morph	3	1	0	0	0	0	0	0	0	0	0	0	0	0	0	0	0	0
1205	20190624	Baza	Summer	68	1245	1250	23	Spring.Morph	1	1	0	0	0	0	0	0	0	0	0	0	0	0	0	0	0	0
1206	20190624	Baza	Summer	68	1245	1250	25	Spring.Morph	4	0	0	0	0	0	0	0	0	0	0	0	0	0	0	0	0	0
1207	20190624	Baza	Summer	68	1245	1250	26	Spring.Morph	1	1	0	0	0	0	0	0	0	0	0	0	0	0	0	0	0	0
1208	20190624	Baza	Summer	68	1245	1250	27	Spring.Morph	1	0	0	0	0	0	0	0	0	0	0	0	0	0	0	0	0	0
1209	20190624	Baza	Summer	69	1250	1255	2	Summer.Morph	1	0	0	0	0	0	0	0	0	0	0	0	0	0	0	0	0	0
1210	20190624	Baza	Summer	69	1250	1255	5	Summer.Morph	5	1	1	0	0	0	0	0	0	0	0	0	0	0	0	0	0	0
1211	20190624	Baza	Summer	69	1250	1255	9	Summer.Morph	3	1	0	0	0	0	0	0	0	0	0	0	0	0	0	0	0	0
1212	20190624	Baza	Summer	69	1250	1255	10	Summer.Morph	1	0	0	0	0	0	0	0	0	0	0	0	0	0	0	0	0	0
1213	20190624	Baza	Summer	69	1250	1255	11	Summer.Morph	2	1	0	0	0	0	0	0	0	0	0	0	0	0	0	0	0	0
1214	20190624	Baza	Summer	69	1250	1255	13	Spring.Morph	3	1	1	0	0	0	0	0	0	0	0	0	0	0	0	0	0	0
1215	20190624	Baza	Summer	69	1250	1255	14	Summer.Morph	6	0	0	0	0	0	0	0	0	0	0	0	0	0	0	0	0	0
1216	20190624	Baza	Summer	69	1250	1255	17	Summer.Morph	3	0	0	0	0	0	0	0	0	0	0	0	0	0	0	0	0	0
1217	20190624	Baza	Summer	69	1250	1255	18	Summer.Morph	5	1	3	0	0	0	0	0	0	0	0	0	0	0	0	0	0	0
1218	20190624	Baza	Summer	69	1250	1255	19	Spring.Morph	3	1	0	0	0	0	0	0	0	0	0	0	0	0	0	0	0	0
1219	20190624	Baza	Summer	69	1250	1255	20	Spring.Morph	3	0	2	1	0	0	0	0	0	0	0	0	0	0	0	0	0	0
1220	20190624	Baza	Summer	69	1250	1255	21	Spring.Morph	3	0	1	0	0	0	0	0	0	0	0	0	0	0	0	0	0	0
1221	20190624	Baza	Summer	69	1250	1255	23	Spring.Morph	1	1	1	0	0	0	0	0	0	0	0	0	0	0	0	0	0	0
1222	20190624	Baza	Summer	69	1250	1255	25	Spring.Morph	4	0	2	1	0	0	0	0	0	0	0	0	0	0	0	0	0	0
1223	20190624	Baza	Summer	69	1250	1255	26	Spring.Morph	1	0	1	1	0	0	0	0	0	0	0	0	0	0	0	0	0	0
1224	20190624	Baza	Summer	69	1250	1255	27	Spring.Morph	1	0	0	0	0	0	0	0	0	0	0	0	0	0	0	0	0	0
1225	20190624	Baza	Summer	70	1255	1300	2	Summer.Morph	1	0	1	0	0	0	0	1	0	0	0	0	0	0	0	0	0	0
1226	20190624	Baza	Summer	70	1255	1300	5	Summer.Morph	5	0	2	0	0	0	0	0	0	0	0	0	0	0	0	0	0	0
1227	20190624	Baza	Summer	70	1255	1300	9	Summer.Morph	3	0	0	0	0	0	0	0	0	0	0	0	0	0	0	0	0	0
1228	20190624	Baza	Summer	70	1255	1300	10	Summer.Morph	1	0	0	0	0	0	0	0	0	0	0	0	0	0	0	0	0	0
1229	20190624	Baza	Summer	70	1255	1300	11	Summer.Morph	2	0	0	0	0	0	0	0	0	0	0	0	0	0	0	0	0	0
1230	20190624	Baza	Summer	70	1255	1300	13	Spring.Morph	3	0	2	0	0	0	0	0	0	0	0	0	0	0	0	0	0	0
1231	20190624	Baza	Summer	70	1255	1300	14	Summer.Morph	6	0	0	0	0	0	0	0	0	0	0	0	0	0	0	0	0	0
1232	20190624	Baza	Summer	70	1255	1300	17	Summer.Morph	3	1	0	0	0	0	0	0	0	0	0	0	0	0	0	0	0	0
1233	20190624	Baza	Summer	70	1255	1300	18	Summer.Morph	5	0	0	0	0	0	0	0	0	0	0	0	0	0	0	0	0	0
1234	20190624	Baza	Summer	70	1255	1300	19	Spring.Morph	3	0	3	0	0	0	0	0	0	0	0	0	0	0	0	0	0	0
1235	20190624	Baza	Summer	70	1255	1300	20	Spring.Morph	3	0	1	0	0	0	0	0	0	0	0	0	0	0	0	0	0	0
1236	20190624	Baza	Summer	70	1255	1300	21	Spring.Morph	3	0	0	0	0	0	1	0	0	0	0	0	0	0	0	0	0	0
1237	20190624	Baza	Summer	70	1255	1300	23	Spring.Morph	1	0	0	0	0	0	0	1	0	0	0	0	0	0	0	0	0	0
1238	20190624	Baza	Summer	70	1255	1300	25	Spring.Morph	4	0	1	0	0	0	0	0	0	0	0	0	0	0	0	0	0	0
1239	20190624	Baza	Summer	70	1255	1300	26	Spring.Morph	1	0	0	0	0	0	0	0	0	0	0	0	0	0	0	0	0	0
1240	20190624	Baza	Summer	70	1255	1300	27	Spring.Morph	1	0	0	0	0	0	0	0	0	0	0	0	0	0	0	0	0	0
1241	20190624	Baza	Summer	71	1300	1305	2	Summer.Morph	1	0	1	0	0	0	0	0	0	0	0	0	0	0	0	0	0	0
1242	20190624	Baza	Summer	71	1300	1305	5	Summer.Morph	5	0	3	0	0	0	0	0	0	0	0	0	0	0	0	0	0	0
1243	20190624	Baza	Summer	71	1300	1305	9	Summer.Morph	3	0	1	0	0	0	0	0	0	0	0	0	0	0	0	0	0	0
1244	20190624	Baza	Summer	71	1300	1305	10	Summer.Morph	1	0	3	0	0	0	0	0	0	0	0	0	0	0	0	0	0	0
1245	20190624	Baza	Summer	71	1300	1305	11	Summer.Morph	2	0	1	0	0	0	0	0	0	0	0	0	0	0	0	0	0	0
1246	20190624	Baza	Summer	71	1300	1305	13	Spring.Morph	3	0	2	0	0	0	0	0	0	0	0	0	0	0	0	0	0	0
1247	20190624	Baza	Summer	71	1300	1305	14	Summer.Morph	6	0	2	0	1	0	0	0	0	0	0	0	0	0	0	0	0	0
1248	20190624	Baza	Summer	71	1300	1305	17	Summer.Morph	3	0	1	0	0	0	0	0	0	0	0	0	0	0	0	0	0	0
1249	20190624	Baza	Summer	71	1300	1305	18	Summer.Morph	5	0	7	0	0	0	0	0	0	0	0	0	0	0	0	0	0	0
1250	20190624	Baza	Summer	71	1300	1305	19	Spring.Morph	3	0	1	0	0	0	0	0	0	0	0	0	0	0	0	0	0	0
1251	20190624	Baza	Summer	71	1300	1305	20	Spring.Morph	3	0	0	0	1	0	0	0	0	0	0	0	0	0	0	0	0	0
1252	20190624	Baza	Summer	71	1300	1305	21	Spring.Morph	3	0	1	0	0	0	0	0	0	0	0	0	0	0	0	0	0	0
1253	20190624	Baza	Summer	71	1300	1305	23	Spring.Morph	1	0	0	0	0	0	0	0	0	0	0	0	0	0	0	0	0	0
1254	20190624	Baza	Summer	71	1300	1305	25	Spring.Morph	4	0	0	0	0	0	0	0	0	0	0	0	0	0	0	0	0	0
1255	20190624	Baza	Summer	71	1300	1305	26	Spring.Morph	1	0	1	0	0	0	0	0	0	0	0	0	0	0	0	0	0	0
1256	20190624	Baza	Summer	71	1300	1305	27	Spring.Morph	1	0	1	0	0	0	0	0	0	0	0	0	0	0	0	0	0	0
1257	20190624	Baza	Summer	72	1305	1310	2	Summer.Morph	1	0	1	0	0	0	0	0	0	0	0	0	0	0	0	0	0	0
1258	20190624	Baza	Summer	72	1305	1310	5	Summer.Morph	5	0	6	0	0	0	0	0	0	0	0	0	0	0	0	0	0	0
1259	20190624	Baza	Summer	72	1305	1310	9	Summer.Morph	3	0	3	0	0	0	0	0	0	0	0	0	0	0	0	0	0	0
1260	20190624	Baza	Summer	72	1305	1310	10	Summer.Morph	1	0	3	0	0	0	0	0	0	0	0	0	0	0	0	0	0	0
1261	20190624	Baza	Summer	72	1305	1310	11	Summer.Morph	2	0	4	0	0	0	0	0	0	0	0	0	0	0	0	0	0	0
1262	20190624	Baza	Summer	72	1305	1310	13	Spring.Morph	3	0	2	0	0	0	0	0	0	0	0	0	0	0	0	0	0	0
1263	20190624	Baza	Summer	72	1305	1310	14	Summer.Morph	6	0	6	0	0	0	0	0	0	0	0	0	0	0	0	0	0	0
1264	20190624	Baza	Summer	72	1305	1310	17	Summer.Morph	3	0	2	0	0	0	0	0	0	0	0	0	0	0	0	0	0	0
1265	20190624	Baza	Summer	72	1305	1310	18	Summer.Morph	5	0	3	0	0	0	0	0	0	0	0	0	0	0	0	0	0	0
1266	20190624	Baza	Summer	72	1305	1310	19	Spring.Morph	3	0	1	0	0	0	0	0	0	0	0	0	0	0	0	0	0	0
1267	20190624	Baza	Summer	72	1305	1310	20	Spring.Morph	3	0	2	0	0	0	0	0	0	0	0	0	0	0	0	0	0	0
1268	20190624	Baza	Summer	72	1305	1310	21	Spring.Morph	3	0	2	0	0	0	0	0	0	0	0	0	0	0	0	0	0	0
1269	20190624	Baza	Summer	72	1305	1310	23	Spring.Morph	1	0	2	0	0	0	0	0	0	0	0	0	0	0	0	0	0	0
1270	20190624	Baza	Summer	72	1305	1310	25	Spring.Morph	4	0	0	0	0	0	0	0	0	0	0	0	0	0	0	0	0	0
1271	20190624	Baza	Summer	72	1305	1310	26	Spring.Morph	1	0	2	0	0	0	0	0	0	0	0	0	0	0	0	0	0	0
1272	20190624	Baza	Summer	72	1305	1310	27	Spring.Morph	1	0	1	0	0	0	0	0	0	0	0	0	0	0	0	0	0	0
1273	20190624	Baza	Summer	73	1310	1315	2	Summer.Morph	1	0	0	0	0	0	0	0	0	0	0	0	0	0	0	0	0	0
1274	20190624	Baza	Summer	73	1310	1315	5	Summer.Morph	5	0	0	0	0	0	0	0	0	0	0	0	0	0	0	0	0	0
1275	20190624	Baza	Summer	73	1310	1315	9	Summer.Morph	3	0	0	0	0	0	0	0	0	0	0	0	0	0	0	0	0	0
1276	20190624	Baza	Summer	73	1310	1315	10	Summer.Morph	1	0	0	0	0	0	0	0	0	0	0	0	0	0	0	0	0	0
1277	20190624	Baza	Summer	73	1310	1315	11	Summer.Morph	2	0	0	0	0	0	0	0	0	0	0	0	0	0	0	0	0	0
1278	20190624	Baza	Summer	73	1310	1315	13	Spring.Morph	3	0	0	0	0	0	0	0	0	0	0	0	0	0	0	0	0	0
1279	20190624	Baza	Summer	73	1310	1315	14	Summer.Morph	6	0	0	0	0	0	0	0	0	0	0	0	0	0	0	0	0	0
1280	20190624	Baza	Summer	73	1310	1315	17	Summer.Morph	3	0	1	0	1	0	0	0	0	0	0	0	0	0	0	0	0	0
1281	20190624	Baza	Summer	73	1310	1315	18	Summer.Morph	5	0	0	0	0	0	0	0	0	0	0	0	0	0	0	0	0	0
1282	20190624	Baza	Summer	73	1310	1315	19	Spring.Morph	3	0	0	0	0	0	0	0	0	0	0	0	0	0	0	0	0	0
1283	20190624	Baza	Summer	73	1310	1315	20	Spring.Morph	3	0	2	0	1	0	0	0	0	0	0	0	0	0	0	0	0	0
1284	20190624	Baza	Summer	73	1310	1315	21	Spring.Morph	3	0	0	0	0	0	0	0	0	0	0	0	0	0	0	0	0	0
1285	20190624	Baza	Summer	73	1310	1315	23	Spring.Morph	1	0	0	0	0	0	0	0	0	0	0	0	0	0	0	0	0	0
1286	20190624	Baza	Summer	73	1310	1315	25	Spring.Morph	4	0	0	0	1	0	0	0	0	0	0	0	0	0	0	0	0	0
1287	20190624	Baza	Summer	73	1310	1315	26	Spring.Morph	1	0	0	0	0	0	0	0	0	0	0	0	0	0	0	0	0	0
1288	20190624	Baza	Summer	73	1310	1315	27	Spring.Morph	1	0	0	0	0	0	0	0	0	0	0	0	0	0	0	0	0	0
1289	20190624	Baza	Summer	74	1315	1320	2	Summer.Morph	1	0	0	0	0	0	0	0	0	0	0	0	0	0	0	0	0	0
1290	20190624	Baza	Summer	74	1315	1320	5	Summer.Morph	5	0	0	0	0	0	0	3	0	0	0	0	0	0	0	0	0	0
1291	20190624	Baza	Summer	74	1315	1320	9	Summer.Morph	3	0	0	0	0	0	0	1	0	0	0	0	0	0	0	0	0	0
1292	20190624	Baza	Summer	74	1315	1320	10	Summer.Morph	1	0	0	0	0	0	0	1	0	0	0	0	0	0	0	0	0	0
1293	20190624	Baza	Summer	74	1315	1320	11	Summer.Morph	2	0	0	0	0	0	0	1	0	0	0	0	0	0	0	0	0	0
1294	20190624	Baza	Summer	74	1315	1320	13	Spring.Morph	3	0	0	0	0	0	0	0	0	0	0	0	0	0	0	0	0	0
1295	20190624	Baza	Summer	74	1315	1320	14	Summer.Morph	6	0	0	0	0	0	0	3	0	0	0	0	0	0	0	0	0	0
1296	20190624	Baza	Summer	74	1315	1320	17	Summer.Morph	3	0	0	0	0	0	0	1	0	0	0	0	0	0	0	0	0	0
1297	20190624	Baza	Summer	74	1315	1320	18	Summer.Morph	5	0	0	0	0	0	0	0	0	0	0	0	0	0	0	0	0	0
1298	20190624	Baza	Summer	74	1315	1320	19	Spring.Morph	3	0	0	0	0	0	0	0	0	0	0	0	0	0	0	0	0	0
1299	20190624	Baza	Summer	74	1315	1320	20	Spring.Morph	3	0	0	0	0	0	0	0	0	0	0	0	0	0	0	0	0	0
1300	20190624	Baza	Summer	74	1315	1320	21	Spring.Morph	3	0	0	0	0	0	0	1	0	0	0	0	0	0	0	0	0	0
1301	20190624	Baza	Summer	74	1315	1320	23	Spring.Morph	1	0	0	0	0	0	0	1	0	0	0	0	0	0	0	0	0	0
1302	20190624	Baza	Summer	74	1315	1320	25	Spring.Morph	4	0	0	0	0	0	0	0	0	0	0	0	0	0	0	0	0	0
1303	20190624	Baza	Summer	74	1315	1320	26	Spring.Morph	1	0	0	0	0	0	0	1	0	0	0	0	0	0	0	0	0	0
1304	20190624	Baza	Summer	74	1315	1320	27	Spring.Morph	1	0	0	0	0	0	0	1	0	0	0	0	0	0	0	0	0	0
1305	20190624	Baza	Summer	75	1320	1325	2	Summer.Morph	1	0	0	0	0	0	0	1	0	0	0	0	0	0	0	0	0	0
1306	20190624	Baza	Summer	75	1320	1325	5	Summer.Morph	5	0	0	0	0	0	0	1	0	0	0	0	0	0	0	0	0	0
1307	20190624	Baza	Summer	75	1320	1325	9	Summer.Morph	3	0	0	0	0	0	0	1	0	0	0	0	0	0	0	0	0	0
1308	20190624	Baza	Summer	75	1320	1325	10	Summer.Morph	1	0	0	0	0	0	0	1	0	0	0	0	0	0	0	0	0	0
1309	20190624	Baza	Summer	75	1320	1325	11	Summer.Morph	2	0	0	0	0	0	0	1	0	0	0	0	0	0	0	0	0	0
1310	20190624	Baza	Summer	75	1320	1325	13	Spring.Morph	3	0	0	0	0	0	0	1	0	0	0	0	0	0	0	0	0	0
1311	20190624	Baza	Summer	75	1320	1325	14	Summer.Morph	6	0	0	0	0	0	0	0	0	0	0	0	0	0	0	0	0	0
1312	20190624	Baza	Summer	75	1320	1325	17	Summer.Morph	3	1	0	0	0	0	0	0	0	0	0	0	0	0	0	0	0	0
1313	20190624	Baza	Summer	75	1320	1325	18	Summer.Morph	5	1	0	1	0	0	0	0	0	0	0	0	0	0	0	0	0	0
1314	20190624	Baza	Summer	75	1320	1325	19	Spring.Morph	3	0	0	0	0	0	0	2	0	0	0	0	0	0	0	0	0	0
1315	20190624	Baza	Summer	75	1320	1325	20	Spring.Morph	3	1	0	0	0	0	0	3	0	0	0	0	0	0	0	0	0	0
1316	20190624	Baza	Summer	75	1320	1325	21	Spring.Morph	3	0	0	0	0	0	0	1	0	0	0	0	0	0	0	0	0	0
1317	20190624	Baza	Summer	75	1320	1325	23	Spring.Morph	1	0	0	0	0	0	0	0	0	0	0	0	0	0	0	0	0	0
1318	20190624	Baza	Summer	75	1320	1325	25	Spring.Morph	4	0	0	1	0	0	0	0	0	0	0	0	0	0	0	0	0	0
1319	20190624	Baza	Summer	75	1320	1325	26	Spring.Morph	1	0	0	0	0	0	0	0	0	0	0	0	0	0	0	0	0	0
1320	20190624	Baza	Summer	75	1320	1325	27	Spring.Morph	1	0	0	0	0	0	0	1	0	0	0	0	0	0	0	0	0	0
1321	20190626	Baza	Summer	76	1110	1115	2	Summer.Morph	2	0	0	0	0	0	0	0	0	0	0	0	0	0	0	0	0	0
1322	20190626	Baza	Summer	76	1110	1115	3	Spring.Morph	4	0	0	0	0	0	0	0	0	0	0	0	0	0	0	0	0	0
1323	20190626	Baza	Summer	76	1110	1115	5	Summer.Morph	3	0	0	0	0	0	0	0	0	0	0	0	0	0	0	0	0	0
1324	20190626	Baza	Summer	76	1110	1115	7	Spring.Morph	4	0	0	0	0	0	0	0	0	0	0	0	0	0	0	0	0	0
1325	20190626	Baza	Summer	76	1110	1115	9	Summer.Morph	3	0	0	0	0	0	0	0	0	0	0	0	0	0	0	0	0	0
1326	20190626	Baza	Summer	76	1110	1115	10	Summer.Morph	1	0	0	0	0	0	0	0	0	0	0	0	0	0	0	0	0	0
1327	20190626	Baza	Summer	76	1110	1115	11	Summer.Morph	1	0	0	0	0	0	0	0	0	0	0	0	0	0	0	0	0	0
1328	20190626	Baza	Summer	76	1110	1115	12	Spring.Morph	6	0	0	0	0	0	0	0	0	0	0	0	0	0	0	0	0	0
1329	20190626	Baza	Summer	76	1110	1115	14	Summer.Morph	3	0	0	0	0	0	0	0	0	0	0	0	0	0	0	0	0	0
1330	20190626	Baza	Summer	76	1110	1115	17	Summer.Morph	3	0	0	0	0	0	0	0	0	0	0	0	0	0	0	0	0	0
1331	20190626	Baza	Summer	76	1110	1115	18	Summer.Morph	3	0	0	0	0	0	0	0	0	0	0	0	0	0	0	0	0	0
1332	20190626	Baza	Summer	76	1110	1115	19	Spring.Morph	2	0	0	0	0	0	0	0	0	0	0	0	0	0	0	0	0	0
1333	20190626	Baza	Summer	76	1110	1115	20	Spring.Morph	4	0	0	0	0	0	0	0	0	0	0	0	0	0	0	0	0	0
1334	20190626	Baza	Summer	76	1110	1115	21	Spring.Morph	3	0	0	0	0	0	0	0	0	0	0	0	0	0	0	0	0	0
1335	20190626	Baza	Summer	76	1110	1115	22	Spring.Morph	5	0	0	0	0	0	0	0	0	0	0	0	0	0	0	0	0	0
1336	20190626	Baza	Summer	76	1110	1115	25	Spring.Morph	3	0	0	0	0	0	0	0	0	0	0	0	0	0	0	0	0	0
1337	20190626	Baza	Summer	77	1115	1120	2	Summer.Morph	2	0	0	0	0	0	0	0	0	0	0	0	0	0	0	0	0	0
1338	20190626	Baza	Summer	77	1115	1120	3	Spring.Morph	4	0	0	0	0	0	0	0	0	0	0	0	0	0	0	0	0	0
1339	20190626	Baza	Summer	77	1115	1120	5	Summer.Morph	3	0	0	0	0	0	0	0	0	0	0	0	0	0	0	0	0	0
1340	20190626	Baza	Summer	77	1115	1120	7	Spring.Morph	4	0	0	0	0	0	0	0	0	0	0	0	0	0	0	0	0	0
1341	20190626	Baza	Summer	77	1115	1120	9	Summer.Morph	3	0	0	0	0	0	0	0	0	0	0	0	0	0	0	0	0	0
1342	20190626	Baza	Summer	77	1115	1120	10	Summer.Morph	1	0	0	0	0	0	0	0	0	0	0	0	0	0	0	0	0	0
1343	20190626	Baza	Summer	77	1115	1120	11	Summer.Morph	1	0	0	0	0	0	0	0	0	0	0	0	0	0	0	0	0	0
1344	20190626	Baza	Summer	77	1115	1120	12	Spring.Morph	6	0	0	1	0	0	0	0	0	0	0	0	0	0	0	0	0	0
1345	20190626	Baza	Summer	77	1115	1120	14	Summer.Morph	3	0	0	0	0	0	0	0	0	0	0	0	0	0	0	0	0	0
1346	20190626	Baza	Summer	77	1115	1120	17	Summer.Morph	3	0	0	0	0	0	0	0	0	0	0	0	0	0	0	0	0	0
1347	20190626	Baza	Summer	77	1115	1120	18	Summer.Morph	3	0	0	0	0	0	0	0	0	0	0	0	0	0	0	0	0	0
1348	20190626	Baza	Summer	77	1115	1120	19	Spring.Morph	2	0	0	0	0	0	0	0	0	0	0	0	0	0	0	0	0	0
1349	20190626	Baza	Summer	77	1115	1120	20	Spring.Morph	4	0	0	0	0	0	0	0	0	0	0	0	0	0	0	0	0	0
1350	20190626	Baza	Summer	77	1115	1120	21	Spring.Morph	3	0	0	0	0	0	0	0	0	0	0	0	0	0	0	0	0	0
1351	20190626	Baza	Summer	77	1115	1120	22	Spring.Morph	5	0	0	4	0	0	0	0	0	0	0	0	0	0	0	0	0	0
1352	20190626	Baza	Summer	77	1115	1120	25	Spring.Morph	3	0	0	0	0	0	0	0	0	0	0	0	0	0	0	0	0	0
1353	20190626	Baza	Summer	78	1120	1125	2	Summer.Morph	2	0	0	0	0	0	0	0	0	0	0	0	0	0	0	0	0	0
1354	20190626	Baza	Summer	78	1120	1125	3	Spring.Morph	4	0	0	0	0	0	0	0	0	0	0	0	0	0	0	0	0	0
1355	20190626	Baza	Summer	78	1120	1125	5	Summer.Morph	3	0	0	0	0	0	0	0	0	0	0	0	0	0	0	0	0	0
1356	20190626	Baza	Summer	78	1120	1125	7	Spring.Morph	4	0	0	0	0	0	0	0	0	0	0	0	0	0	0	0	0	0
1357	20190626	Baza	Summer	78	1120	1125	9	Summer.Morph	3	0	0	0	0	0	0	0	0	0	0	0	0	0	0	0	0	0
1358	20190626	Baza	Summer	78	1120	1125	10	Summer.Morph	1	0	0	0	0	0	0	0	0	0	0	0	0	0	0	0	0	0
1359	20190626	Baza	Summer	78	1120	1125	11	Summer.Morph	1	0	0	0	0	0	0	0	0	0	0	0	0	0	0	0	0	0
1360	20190626	Baza	Summer	78	1120	1125	12	Spring.Morph	6	0	0	0	0	0	0	0	0	0	0	0	0	0	0	0	0	0
1361	20190626	Baza	Summer	78	1120	1125	14	Summer.Morph	3	0	0	0	0	0	0	0	0	0	0	0	0	0	0	0	0	0
1362	20190626	Baza	Summer	78	1120	1125	17	Summer.Morph	3	0	0	0	0	0	0	0	0	0	0	0	0	0	0	0	0	0
1363	20190626	Baza	Summer	78	1120	1125	18	Summer.Morph	3	0	0	0	0	0	0	0	0	0	0	0	0	0	0	0	0	0
1364	20190626	Baza	Summer	78	1120	1125	19	Spring.Morph	2	0	0	0	0	0	0	0	0	0	0	0	0	0	0	0	0	0
1365	20190626	Baza	Summer	78	1120	1125	20	Spring.Morph	4	0	0	0	0	0	0	0	0	0	0	0	0	0	0	0	0	0
1366	20190626	Baza	Summer	78	1120	1125	21	Spring.Morph	3	0	0	0	0	0	0	0	0	0	0	0	0	0	0	0	0	0
1367	20190626	Baza	Summer	78	1120	1125	22	Spring.Morph	5	0	0	0	0	0	0	0	0	0	0	0	0	0	0	0	0	0
1368	20190626	Baza	Summer	78	1120	1125	25	Spring.Morph	3	0	0	0	0	0	0	0	0	0	0	0	0	0	0	0	0	0
1369	20190626	Baza	Summer	79	1125	1130	2	Summer.Morph	2	0	0	0	0	0	0	0	0	0	0	0	0	0	0	0	0	0
1370	20190626	Baza	Summer	79	1125	1130	3	Spring.Morph	4	0	0	0	0	0	0	0	0	0	0	0	0	0	0	0	0	0
1371	20190626	Baza	Summer	79	1125	1130	5	Summer.Morph	3	0	0	0	0	0	0	0	0	0	0	0	0	0	0	0	0	0
1372	20190626	Baza	Summer	79	1125	1130	7	Spring.Morph	4	0	0	0	0	0	0	0	0	0	0	0	0	0	0	0	0	0
1373	20190626	Baza	Summer	79	1125	1130	9	Summer.Morph	3	0	0	0	0	0	0	0	0	0	0	0	0	0	0	0	0	0
1374	20190626	Baza	Summer	79	1125	1130	10	Summer.Morph	1	0	0	0	0	0	0	0	0	0	0	0	0	0	0	0	0	0
1375	20190626	Baza	Summer	79	1125	1130	11	Summer.Morph	1	0	0	0	0	0	0	0	0	0	0	0	0	0	0	0	0	0
1376	20190626	Baza	Summer	79	1125	1130	12	Spring.Morph	6	0	0	0	0	0	0	0	0	0	0	0	0	0	0	0	0	0
1377	20190626	Baza	Summer	79	1125	1130	14	Summer.Morph	3	0	0	0	0	0	0	0	0	0	0	0	0	0	0	0	0	0
1378	20190626	Baza	Summer	79	1125	1130	17	Summer.Morph	3	0	0	0	0	0	0	0	0	0	0	0	0	0	0	0	0	0
1379	20190626	Baza	Summer	79	1125	1130	18	Summer.Morph	3	0	0	0	0	0	0	0	0	0	0	0	0	0	0	0	0	0
1380	20190626	Baza	Summer	79	1125	1130	19	Spring.Morph	2	0	0	0	0	0	0	0	0	0	0	0	0	0	0	0	0	0
1381	20190626	Baza	Summer	79	1125	1130	20	Spring.Morph	4	0	0	0	0	0	0	0	0	0	0	0	0	0	0	0	0	0
1382	20190626	Baza	Summer	79	1125	1130	21	Spring.Morph	3	0	0	0	0	0	0	0	0	0	0	0	0	0	0	0	0	0
1383	20190626	Baza	Summer	79	1125	1130	22	Spring.Morph	5	0	0	0	0	0	0	0	0	0	0	0	0	0	0	0	0	0
1384	20190626	Baza	Summer	79	1125	1130	25	Spring.Morph	3	0	0	0	0	0	0	0	0	0	0	0	0	0	0	0	0	0
1385	20190626	Baza	Summer	80	1130	1135	2	Summer.Morph	2	0	0	0	0	0	0	0	0	0	0	0	0	0	0	0	0	0
1386	20190626	Baza	Summer	80	1130	1135	3	Spring.Morph	4	0	0	0	0	0	0	0	0	0	0	0	0	0	0	0	0	0
1387	20190626	Baza	Summer	80	1130	1135	5	Summer.Morph	3	0	0	0	0	0	0	0	0	0	0	0	0	0	0	0	0	0
1388	20190626	Baza	Summer	80	1130	1135	7	Spring.Morph	4	0	0	0	0	0	0	0	0	0	0	0	0	0	0	0	0	0
1389	20190626	Baza	Summer	80	1130	1135	9	Summer.Morph	3	0	0	0	0	0	0	0	0	0	0	0	0	0	0	0	0	0
1390	20190626	Baza	Summer	80	1130	1135	10	Summer.Morph	1	0	0	0	0	0	0	0	0	0	0	0	0	0	0	0	0	0
1391	20190626	Baza	Summer	80	1130	1135	11	Summer.Morph	1	0	0	0	0	0	0	0	0	0	0	0	0	0	0	0	0	0
1392	20190626	Baza	Summer	80	1130	1135	12	Spring.Morph	6	0	0	0	0	0	0	0	0	0	0	0	0	0	0	0	0	0
1393	20190626	Baza	Summer	80	1130	1135	14	Summer.Morph	3	0	0	0	0	0	0	0	0	0	0	0	0	0	0	0	0	0
1394	20190626	Baza	Summer	80	1130	1135	17	Summer.Morph	3	0	0	0	0	0	0	0	0	0	0	0	0	0	0	0	0	0
1395	20190626	Baza	Summer	80	1130	1135	18	Summer.Morph	3	0	0	0	0	0	0	0	0	0	0	0	0	0	0	0	0	0
1396	20190626	Baza	Summer	80	1130	1135	19	Spring.Morph	2	0	0	0	0	0	0	0	0	0	0	0	0	0	0	0	0	0
1397	20190626	Baza	Summer	80	1130	1135	20	Spring.Morph	4	0	0	0	0	0	0	0	0	0	0	0	0	0	0	0	0	0
1398	20190626	Baza	Summer	80	1130	1135	21	Spring.Morph	3	0	0	0	0	0	0	0	0	0	0	0	0	0	0	0	0	0
1399	20190626	Baza	Summer	80	1130	1135	22	Spring.Morph	5	0	0	0	0	0	0	0	0	0	0	0	0	0	0	0	0	0
1400	20190626	Baza	Summer	80	1130	1135	25	Spring.Morph	3	0	0	0	0	0	0	0	0	0	0	0	0	0	0	0	0	0
1401	20190626	Baza	Summer	81	1135	1140	2	Summer.Morph	2	0	0	0	0	0	0	0	0	0	0	0	0	0	0	0	0	0
1402	20190626	Baza	Summer	81	1135	1140	3	Spring.Morph	4	0	0	0	0	0	0	0	0	0	0	0	0	0	0	0	0	0
1403	20190626	Baza	Summer	81	1135	1140	5	Summer.Morph	3	0	0	0	0	0	0	0	0	0	0	0	0	0	0	0	0	0
1404	20190626	Baza	Summer	81	1135	1140	7	Spring.Morph	4	0	0	0	0	0	0	0	0	0	0	0	0	0	0	0	0	0
1405	20190626	Baza	Summer	81	1135	1140	9	Summer.Morph	3	0	0	0	0	0	0	0	0	0	0	0	0	0	0	0	0	0
1406	20190626	Baza	Summer	81	1135	1140	10	Summer.Morph	1	0	0	0	0	0	0	0	0	0	0	0	0	0	0	0	0	0
1407	20190626	Baza	Summer	81	1135	1140	11	Summer.Morph	1	0	0	0	0	0	0	0	0	0	0	0	0	0	0	0	0	0
1408	20190626	Baza	Summer	81	1135	1140	12	Spring.Morph	6	0	0	0	0	0	0	0	0	0	0	0	0	0	0	0	0	0
1409	20190626	Baza	Summer	81	1135	1140	14	Summer.Morph	3	0	0	0	0	0	0	0	0	0	0	0	0	0	0	0	0	0
1410	20190626	Baza	Summer	81	1135	1140	17	Summer.Morph	3	0	0	0	0	0	0	0	0	0	0	0	0	0	0	0	0	0
1411	20190626	Baza	Summer	81	1135	1140	18	Summer.Morph	3	0	0	0	0	0	0	0	0	0	0	0	0	0	0	0	0	0
1412	20190626	Baza	Summer	81	1135	1140	19	Spring.Morph	2	0	0	0	0	0	0	0	0	0	0	0	0	0	0	0	0	0
1413	20190626	Baza	Summer	81	1135	1140	20	Spring.Morph	4	0	0	0	0	0	0	0	0	0	0	0	0	0	0	0	0	0
1414	20190626	Baza	Summer	81	1135	1140	21	Spring.Morph	3	0	0	0	0	0	0	0	0	0	0	0	0	0	0	0	0	0
1415	20190626	Baza	Summer	81	1135	1140	22	Spring.Morph	5	0	0	0	0	0	0	0	0	0	0	0	0	0	0	0	0	0
1416	20190626	Baza	Summer	81	1135	1140	25	Spring.Morph	3	0	0	0	0	0	0	0	0	0	0	0	0	0	0	0	0	0
1417	20190626	Baza	Summer	82	1140	1145	2	Summer.Morph	2	0	0	0	0	0	0	0	0	0	0	0	0	0	0	0	0	0
1418	20190626	Baza	Summer	82	1140	1145	3	Spring.Morph	4	0	0	0	0	0	0	0	0	0	0	0	0	0	0	0	0	0
1419	20190626	Baza	Summer	82	1140	1145	5	Summer.Morph	3	0	0	0	0	0	0	0	0	0	0	0	0	0	0	0	0	0
1420	20190626	Baza	Summer	82	1140	1145	7	Spring.Morph	4	0	0	0	0	0	0	0	0	0	0	0	0	0	0	0	0	0
1421	20190626	Baza	Summer	82	1140	1145	9	Summer.Morph	3	0	0	0	0	0	0	0	0	0	0	0	0	0	0	0	0	0
1422	20190626	Baza	Summer	82	1140	1145	10	Summer.Morph	1	2	0	0	0	0	0	0	0	0	0	0	0	0	0	0	0	0
1423	20190626	Baza	Summer	82	1140	1145	11	Summer.Morph	1	0	0	0	0	0	0	0	0	0	0	0	0	0	0	0	0	0
1424	20190626	Baza	Summer	82	1140	1145	12	Spring.Morph	6	1	0	0	0	0	0	0	0	0	0	0	0	0	0	0	0	0
1425	20190626	Baza	Summer	82	1140	1145	14	Summer.Morph	3	0	0	0	0	0	0	0	0	0	0	0	0	0	0	0	0	0
1426	20190626	Baza	Summer	82	1140	1145	17	Summer.Morph	3	0	0	0	0	0	0	0	0	0	0	0	0	0	0	0	0	0
1427	20190626	Baza	Summer	82	1140	1145	18	Summer.Morph	3	0	0	0	0	0	0	0	0	0	0	0	0	0	0	0	0	0
1428	20190626	Baza	Summer	82	1140	1145	19	Spring.Morph	2	0	0	0	0	0	0	0	0	0	0	0	0	0	0	0	0	0
1429	20190626	Baza	Summer	82	1140	1145	20	Spring.Morph	4	1	0	0	0	0	0	0	0	0	0	0	0	0	0	0	0	0
1430	20190626	Baza	Summer	82	1140	1145	21	Spring.Morph	3	0	0	0	0	0	0	0	0	0	0	0	0	0	0	0	0	0
1431	20190626	Baza	Summer	82	1140	1145	22	Spring.Morph	5	1	0	0	0	0	0	0	0	0	0	0	0	0	0	0	0	0
1432	20190626	Baza	Summer	82	1140	1145	25	Spring.Morph	3	2	0	0	0	0	0	0	0	0	0	0	0	0	0	0	0	0
1433	20190626	Baza	Summer	83	1145	1150	2	Summer.Morph	2	0	0	0	0	0	0	0	0	0	0	0	0	0	0	0	0	0
1434	20190626	Baza	Summer	83	1145	1150	3	Spring.Morph	4	0	2	0	0	0	0	0	0	0	0	0	0	0	0	0	0	0
1435	20190626	Baza	Summer	83	1145	1150	5	Summer.Morph	3	0	1	0	0	0	0	0	0	0	0	0	0	0	0	0	0	0
1436	20190626	Baza	Summer	83	1145	1150	7	Spring.Morph	4	0	0	0	0	0	0	0	0	0	0	0	0	0	0	0	0	0
1437	20190626	Baza	Summer	83	1145	1150	9	Summer.Morph	3	0	0	0	0	0	0	0	0	0	0	0	0	0	0	0	0	0
1438	20190626	Baza	Summer	83	1145	1150	10	Summer.Morph	1	0	0	0	0	0	0	0	0	0	0	0	0	0	0	0	0	0
1439	20190626	Baza	Summer	83	1145	1150	11	Summer.Morph	1	0	0	0	0	0	0	0	0	0	0	0	0	0	0	0	0	0
1440	20190626	Baza	Summer	83	1145	1150	12	Spring.Morph	6	0	14	0	0	0	0	0	0	0	0	0	0	0	0	0	0	0
1441	20190626	Baza	Summer	83	1145	1150	14	Summer.Morph	3	0	0	0	0	0	0	0	0	0	0	0	0	0	0	0	0	0
1442	20190626	Baza	Summer	83	1145	1150	17	Summer.Morph	3	0	0	0	0	0	0	0	0	0	0	0	0	0	0	0	0	0
1443	20190626	Baza	Summer	83	1145	1150	18	Summer.Morph	3	0	0	0	0	0	0	0	0	0	0	0	0	0	0	0	0	0
1444	20190626	Baza	Summer	83	1145	1150	19	Spring.Morph	2	0	1	0	0	0	0	0	0	0	0	0	0	0	0	0	0	0
1445	20190626	Baza	Summer	83	1145	1150	20	Spring.Morph	4	0	0	0	0	0	0	0	0	0	0	0	0	0	0	0	0	0
1446	20190626	Baza	Summer	83	1145	1150	21	Spring.Morph	3	0	0	0	0	0	0	0	0	0	0	0	0	0	0	0	0	0
1447	20190626	Baza	Summer	83	1145	1150	22	Spring.Morph	5	0	4	0	0	0	0	0	0	0	0	0	0	0	0	0	0	0
1448	20190626	Baza	Summer	83	1145	1150	25	Spring.Morph	3	0	0	0	0	0	0	0	0	0	0	0	0	0	0	0	0	0
1449	20190626	Baza	Summer	84	1150	1155	2	Summer.Morph	2	0	0	0	0	0	0	0	0	0	0	0	0	0	0	0	0	0
1450	20190626	Baza	Summer	84	1150	1155	3	Spring.Morph	4	0	2	0	0	0	0	0	0	0	0	0	0	0	0	0	0	0
1451	20190626	Baza	Summer	84	1150	1155	5	Summer.Morph	3	0	1	0	0	0	0	0	0	0	0	0	0	0	0	0	0	0
1452	20190626	Baza	Summer	84	1150	1155	7	Spring.Morph	4	0	3	0	0	0	0	0	0	0	0	0	0	0	0	0	0	0
1453	20190626	Baza	Summer	84	1150	1155	9	Summer.Morph	3	0	3	0	0	0	0	0	0	0	0	0	0	0	0	0	0	0
1454	20190626	Baza	Summer	84	1150	1155	10	Summer.Morph	1	0	0	0	0	0	0	0	0	0	0	0	0	0	0	0	0	0
1455	20190626	Baza	Summer	84	1150	1155	11	Summer.Morph	1	0	0	0	0	0	0	0	0	0	0	0	0	0	0	0	0	0
1456	20190626	Baza	Summer	84	1150	1155	12	Spring.Morph	6	0	5	1	0	0	0	0	0	0	0	0	0	0	0	0	0	0
1457	20190626	Baza	Summer	84	1150	1155	14	Summer.Morph	3	0	5	0	0	0	0	0	0	0	0	0	0	0	0	0	0	0
1458	20190626	Baza	Summer	84	1150	1155	17	Summer.Morph	3	0	1	0	0	0	0	0	0	0	0	0	0	0	0	0	0	0
1459	20190626	Baza	Summer	84	1150	1155	18	Summer.Morph	3	0	0	0	0	0	0	0	0	0	0	0	0	0	0	0	0	0
1460	20190626	Baza	Summer	84	1150	1155	19	Spring.Morph	2	0	1	0	0	0	0	0	0	0	0	0	0	0	0	0	0	0
1461	20190626	Baza	Summer	84	1150	1155	20	Spring.Morph	4	0	2	1	0	0	0	0	0	0	0	0	0	0	0	0	0	0
1462	20190626	Baza	Summer	84	1150	1155	21	Spring.Morph	3	0	1	0	0	0	0	0	0	0	0	0	0	0	0	0	0	0
1463	20190626	Baza	Summer	84	1150	1155	22	Spring.Morph	5	0	2	0	0	0	0	0	0	0	0	0	0	0	0	0	0	0
1464	20190626	Baza	Summer	84	1150	1155	25	Spring.Morph	3	0	2	0	0	0	0	0	0	0	0	0	0	0	0	0	0	0
1465	20190626	Baza	Summer	85	1155	1200	2	Summer.Morph	2	0	0	0	0	0	0	0	0	0	0	0	0	0	0	0	0	0
1466	20190626	Baza	Summer	85	1155	1200	3	Spring.Morph	4	0	0	0	0	0	0	0	0	0	0	0	0	0	0	0	0	0
1467	20190626	Baza	Summer	85	1155	1200	5	Summer.Morph	3	0	0	0	0	0	0	0	0	0	0	0	0	0	0	0	0	0
1468	20190626	Baza	Summer	85	1155	1200	7	Spring.Morph	4	0	0	0	0	0	0	0	0	0	0	0	0	0	0	0	0	0
1469	20190626	Baza	Summer	85	1155	1200	9	Summer.Morph	3	0	0	0	0	0	0	0	0	0	0	0	0	0	0	0	0	0
1470	20190626	Baza	Summer	85	1155	1200	10	Summer.Morph	1	0	0	0	0	0	0	0	0	0	0	0	0	0	0	0	0	0
1471	20190626	Baza	Summer	85	1155	1200	11	Summer.Morph	1	0	0	0	0	0	0	0	0	0	0	0	0	0	0	0	0	0
1472	20190626	Baza	Summer	85	1155	1200	12	Spring.Morph	6	0	0	0	0	0	0	0	0	0	0	0	0	0	0	0	0	0
1473	20190626	Baza	Summer	85	1155	1200	14	Summer.Morph	3	0	0	0	0	0	0	0	0	0	0	0	0	0	0	0	0	0
1474	20190626	Baza	Summer	85	1155	1200	17	Summer.Morph	3	0	0	0	0	0	0	0	0	0	0	0	0	0	0	0	0	0
1475	20190626	Baza	Summer	85	1155	1200	18	Summer.Morph	3	0	0	0	0	0	0	0	0	0	0	0	0	0	0	0	0	0
1476	20190626	Baza	Summer	85	1155	1200	19	Spring.Morph	2	0	0	0	0	0	0	0	0	0	0	0	0	0	0	0	0	0
1477	20190626	Baza	Summer	85	1155	1200	20	Spring.Morph	4	0	0	0	0	0	0	0	0	0	0	0	0	0	0	0	0	0
1478	20190626	Baza	Summer	85	1155	1200	21	Spring.Morph	3	0	0	0	0	0	0	0	0	0	0	0	0	0	0	0	0	0
1479	20190626	Baza	Summer	85	1155	1200	22	Spring.Morph	5	0	0	0	0	0	0	0	0	0	0	0	0	0	0	0	0	0
1480	20190626	Baza	Summer	85	1155	1200	25	Spring.Morph	3	0	0	0	0	0	0	0	0	0	0	0	0	0	0	0	0	0
1481	20190626	Baza	Summer	86	1200	1205	2	Summer.Morph	2	0	0	0	0	0	0	0	0	0	0	0	0	0	0	0	0	0
1482	20190626	Baza	Summer	86	1200	1205	3	Spring.Morph	4	0	0	0	0	0	0	0	0	0	0	0	0	0	0	0	0	0
1483	20190626	Baza	Summer	86	1200	1205	5	Summer.Morph	3	0	0	0	0	0	0	0	0	0	0	0	0	0	0	0	0	0
1484	20190626	Baza	Summer	86	1200	1205	7	Spring.Morph	4	0	0	0	0	0	0	0	0	0	0	0	0	0	0	0	0	0
1485	20190626	Baza	Summer	86	1200	1205	9	Summer.Morph	3	0	0	0	0	0	0	0	0	0	0	0	0	0	0	0	0	0
1486	20190626	Baza	Summer	86	1200	1205	10	Summer.Morph	1	0	0	0	0	0	0	0	0	0	0	0	0	0	0	0	0	0
1487	20190626	Baza	Summer	86	1200	1205	11	Summer.Morph	1	0	0	0	0	0	0	0	0	0	0	0	0	0	0	0	0	0
1488	20190626	Baza	Summer	86	1200	1205	12	Spring.Morph	6	0	0	0	0	0	0	0	0	0	0	0	0	0	0	0	0	0
1489	20190626	Baza	Summer	86	1200	1205	14	Summer.Morph	3	0	0	0	0	0	0	0	0	0	0	0	0	0	0	0	0	0
1490	20190626	Baza	Summer	86	1200	1205	17	Summer.Morph	3	0	0	0	0	0	0	0	0	0	0	0	0	0	0	0	0	0
1491	20190626	Baza	Summer	86	1200	1205	18	Summer.Morph	3	0	0	0	0	0	0	0	0	0	0	0	0	0	0	0	0	0
1492	20190626	Baza	Summer	86	1200	1205	19	Spring.Morph	2	0	0	0	0	0	0	0	0	0	0	0	0	0	0	0	0	0
1493	20190626	Baza	Summer	86	1200	1205	20	Spring.Morph	4	0	0	0	0	0	0	0	0	0	0	0	0	0	0	0	0	0
1494	20190626	Baza	Summer	86	1200	1205	21	Spring.Morph	3	0	0	0	0	0	0	0	0	0	0	0	0	0	0	0	0	0
1495	20190626	Baza	Summer	86	1200	1205	22	Spring.Morph	5	0	0	0	0	0	0	0	0	0	0	0	0	0	0	0	0	0
1496	20190626	Baza	Summer	86	1200	1205	25	Spring.Morph	3	0	0	0	0	0	0	0	0	0	0	0	0	0	0	0	0	0
1497	20190626	Baza	Summer	87	1205	1210	2	Summer.Morph	2	0	0	0	0	0	0	0	0	0	0	0	0	0	0	0	0	0
1498	20190626	Baza	Summer	87	1205	1210	3	Spring.Morph	4	0	0	0	0	0	0	0	0	0	0	1	0	0	0	0	0	0
1499	20190626	Baza	Summer	87	1205	1210	5	Summer.Morph	3	0	0	0	0	0	0	0	0	0	0	0	0	0	0	0	0	0
1500	20190626	Baza	Summer	87	1205	1210	7	Spring.Morph	4	0	0	0	0	0	0	0	0	0	0	0	0	0	0	0	0	0
1501	20190626	Baza	Summer	87	1205	1210	9	Summer.Morph	3	0	0	0	0	0	0	0	0	0	0	0	0	0	0	0	0	0
1502	20190626	Baza	Summer	87	1205	1210	10	Summer.Morph	1	0	0	0	0	0	0	0	0	0	0	0	0	0	0	0	0	0
1503	20190626	Baza	Summer	87	1205	1210	11	Summer.Morph	1	0	0	0	0	0	0	0	0	0	0	1	0	0	0	0	0	0
1504	20190626	Baza	Summer	87	1205	1210	12	Spring.Morph	6	0	0	0	0	0	0	0	0	0	0	0	0	0	0	0	0	0
1505	20190626	Baza	Summer	87	1205	1210	14	Summer.Morph	3	0	0	0	0	0	0	0	0	0	0	0	0	0	0	0	0	0
1506	20190626	Baza	Summer	87	1205	1210	17	Summer.Morph	3	0	0	0	0	0	0	0	0	0	0	0	0	0	0	0	0	0
1507	20190626	Baza	Summer	87	1205	1210	18	Summer.Morph	3	0	0	0	0	0	0	0	0	0	0	0	0	0	0	0	0	0
1508	20190626	Baza	Summer	87	1205	1210	19	Spring.Morph	2	0	0	0	0	0	0	0	0	0	0	0	0	0	0	0	0	0
1509	20190626	Baza	Summer	87	1205	1210	20	Spring.Morph	4	0	0	0	0	0	0	0	0	0	0	0	0	0	0	0	0	0
1510	20190626	Baza	Summer	87	1205	1210	21	Spring.Morph	3	0	0	0	0	0	0	0	0	0	0	0	0	0	0	0	0	0
1511	20190626	Baza	Summer	87	1205	1210	22	Spring.Morph	5	0	0	0	0	0	0	0	0	0	0	0	0	0	0	0	0	0
1512	20190626	Baza	Summer	87	1205	1210	25	Spring.Morph	3	0	0	0	0	0	0	0	0	0	0	0	0	0	0	0	0	0
1513	20190626	Baza	Summer	88	1210	1215	2	Summer.Morph	2	0	0	0	0	0	0	0	0	0	0	0	0	0	0	0	0	0
1514	20190626	Baza	Summer	88	1210	1215	3	Spring.Morph	4	0	0	0	0	0	0	0	0	0	0	0	0	0	0	0	0	0
1515	20190626	Baza	Summer	88	1210	1215	5	Summer.Morph	3	0	0	0	0	0	0	0	0	0	0	0	0	0	0	0	0	0
1516	20190626	Baza	Summer	88	1210	1215	7	Spring.Morph	4	0	0	0	0	0	0	0	0	0	0	0	0	0	0	0	0	0
1517	20190626	Baza	Summer	88	1210	1215	9	Summer.Morph	3	0	0	0	0	0	0	0	0	0	0	0	0	0	0	0	0	0
1518	20190626	Baza	Summer	88	1210	1215	10	Summer.Morph	1	0	0	0	0	0	0	0	0	0	0	0	0	0	0	0	0	0
1519	20190626	Baza	Summer	88	1210	1215	11	Summer.Morph	1	0	0	0	0	0	0	0	0	0	0	0	0	0	0	0	0	0
1520	20190626	Baza	Summer	88	1210	1215	12	Spring.Morph	6	0	1	0	0	0	0	0	0	0	0	0	0	0	0	0	0	0
1521	20190626	Baza	Summer	88	1210	1215	14	Summer.Morph	3	0	0	0	0	0	0	0	0	0	0	0	0	0	0	0	0	0
1522	20190626	Baza	Summer	88	1210	1215	17	Summer.Morph	3	0	0	0	0	0	0	0	0	0	0	0	0	0	0	0	0	0
1523	20190626	Baza	Summer	88	1210	1215	18	Summer.Morph	3	0	0	0	0	0	0	0	0	0	0	0	0	0	0	0	0	0
1524	20190626	Baza	Summer	88	1210	1215	19	Spring.Morph	2	0	0	0	0	0	0	0	0	0	0	0	0	0	0	0	0	0
1525	20190626	Baza	Summer	88	1210	1215	20	Spring.Morph	4	0	0	0	0	0	0	0	0	0	0	0	0	0	0	0	0	0
1526	20190626	Baza	Summer	88	1210	1215	21	Spring.Morph	3	0	0	0	0	0	0	0	0	0	0	0	0	0	0	0	0	0
1527	20190626	Baza	Summer	88	1210	1215	22	Spring.Morph	5	0	0	0	0	0	0	0	0	0	0	0	0	0	0	0	0	0
1528	20190626	Baza	Summer	88	1210	1215	25	Spring.Morph	3	0	0	0	0	0	0	0	0	0	0	0	0	0	0	0	0	0
1529	20190626	Baza	Summer	89	1215	1220	2	Summer.Morph	2	0	0	0	0	0	0	0	0	0	0	0	0	0	0	0	0	0
1530	20190626	Baza	Summer	89	1215	1220	3	Spring.Morph	4	0	0	0	0	0	0	0	0	0	0	0	0	0	0	0	0	0
1531	20190626	Baza	Summer	89	1215	1220	5	Summer.Morph	3	0	0	0	0	0	0	0	0	0	0	0	0	0	0	0	0	0
1532	20190626	Baza	Summer	89	1215	1220	7	Spring.Morph	4	0	0	0	0	0	0	0	0	0	0	0	0	0	0	0	0	0
1533	20190626	Baza	Summer	89	1215	1220	9	Summer.Morph	3	0	0	0	0	0	0	0	0	0	0	0	0	0	0	0	0	0
1534	20190626	Baza	Summer	89	1215	1220	10	Summer.Morph	1	0	0	0	0	0	0	0	0	0	0	0	0	0	0	0	0	0
1535	20190626	Baza	Summer	89	1215	1220	11	Summer.Morph	1	0	0	0	0	0	0	0	0	0	0	0	0	0	0	0	0	0
1536	20190626	Baza	Summer	89	1215	1220	12	Spring.Morph	6	0	0	0	0	0	0	0	0	0	0	0	0	0	0	0	0	0
1537	20190626	Baza	Summer	89	1215	1220	14	Summer.Morph	3	0	0	0	0	0	0	0	0	0	0	0	0	0	0	0	0	0
1538	20190626	Baza	Summer	89	1215	1220	17	Summer.Morph	3	0	0	0	0	0	0	0	0	0	0	0	0	0	0	0	0	0
1539	20190626	Baza	Summer	89	1215	1220	18	Summer.Morph	3	0	0	0	0	0	0	0	0	0	0	0	0	0	0	0	0	0
1540	20190626	Baza	Summer	89	1215	1220	19	Spring.Morph	2	0	0	0	0	0	0	0	0	0	0	0	0	0	0	0	0	0
1541	20190626	Baza	Summer	89	1215	1220	20	Spring.Morph	4	0	0	0	0	0	0	0	0	0	0	0	0	0	0	0	0	0
1542	20190626	Baza	Summer	89	1215	1220	21	Spring.Morph	3	0	0	0	0	0	0	0	0	0	0	0	0	0	0	0	0	0
1543	20190626	Baza	Summer	89	1215	1220	22	Spring.Morph	5	0	0	0	0	0	0	0	0	0	0	0	0	0	0	0	0	0
1544	20190626	Baza	Summer	89	1215	1220	25	Spring.Morph	3	0	0	0	0	0	0	0	0	0	0	0	0	0	0	0	0	0
1545	20190626	Baza	Summer	90	1220	1225	2	Summer.Morph	2	0	0	0	0	0	0	0	0	0	0	0	0	0	0	0	0	0
1546	20190626	Baza	Summer	90	1220	1225	3	Spring.Morph	4	0	0	0	0	0	0	0	0	0	0	0	0	0	0	0	0	0
1547	20190626	Baza	Summer	90	1220	1225	5	Summer.Morph	3	0	0	0	0	0	0	0	0	0	0	0	0	0	0	0	0	0
1548	20190626	Baza	Summer	90	1220	1225	7	Spring.Morph	4	0	0	0	0	0	0	0	0	0	0	0	0	0	0	0	0	0
1549	20190626	Baza	Summer	90	1220	1225	9	Summer.Morph	3	0	0	0	0	0	0	0	0	0	0	0	0	0	0	0	0	0
1550	20190626	Baza	Summer	90	1220	1225	10	Summer.Morph	1	0	0	0	0	0	0	0	0	0	0	0	0	0	0	0	0	0
1551	20190626	Baza	Summer	90	1220	1225	11	Summer.Morph	1	0	0	0	0	0	0	0	0	0	0	0	0	0	0	0	0	0
1552	20190626	Baza	Summer	90	1220	1225	12	Spring.Morph	6	0	0	0	0	0	0	0	0	0	0	0	0	0	0	0	0	0
1553	20190626	Baza	Summer	90	1220	1225	14	Summer.Morph	3	0	0	0	0	0	0	0	0	0	0	0	0	0	0	0	0	0
1554	20190626	Baza	Summer	90	1220	1225	17	Summer.Morph	3	0	0	0	0	0	0	0	0	0	0	0	0	0	0	0	0	0
1555	20190626	Baza	Summer	90	1220	1225	18	Summer.Morph	3	0	0	0	0	0	0	0	0	0	0	0	0	0	0	0	0	0
1556	20190626	Baza	Summer	90	1220	1225	19	Spring.Morph	2	0	0	0	0	0	0	0	0	0	0	0	0	0	0	0	0	0
1557	20190626	Baza	Summer	90	1220	1225	20	Spring.Morph	4	0	0	0	0	0	0	0	0	0	0	0	0	0	0	0	0	0
1558	20190626	Baza	Summer	90	1220	1225	21	Spring.Morph	3	0	0	0	0	0	0	0	0	0	0	0	0	0	0	0	0	0
1559	20190626	Baza	Summer	90	1220	1225	22	Spring.Morph	5	0	0	0	0	0	0	0	0	0	0	0	0	0	0	0	0	0
1560	20190626	Baza	Summer	90	1220	1225	25	Spring.Morph	3	0	0	0	0	0	0	0	0	0	0	0	0	0	0	0	0	0
1561	20190626	Baza	Summer	91	1225	1230	2	Summer.Morph	2	0	0	0	0	0	0	0	0	0	0	0	0	0	0	0	0	0
1562	20190626	Baza	Summer	91	1225	1230	3	Spring.Morph	4	0	0	0	0	0	0	0	0	0	0	0	0	0	0	0	0	0
1563	20190626	Baza	Summer	91	1225	1230	5	Summer.Morph	3	0	0	0	0	0	0	0	0	0	0	0	0	0	0	0	0	0
1564	20190626	Baza	Summer	91	1225	1230	7	Spring.Morph	4	0	0	0	0	0	0	0	0	0	0	0	0	0	0	0	0	0
1565	20190626	Baza	Summer	91	1225	1230	9	Summer.Morph	3	0	0	0	0	0	0	0	0	0	0	0	0	0	0	0	0	0
1566	20190626	Baza	Summer	91	1225	1230	10	Summer.Morph	1	0	0	0	0	0	0	0	0	0	0	0	0	0	0	0	0	0
1567	20190626	Baza	Summer	91	1225	1230	11	Summer.Morph	1	0	0	0	0	0	0	0	0	0	0	0	0	0	0	0	0	0
1568	20190626	Baza	Summer	91	1225	1230	12	Spring.Morph	6	0	0	0	0	0	0	0	0	0	0	0	0	0	0	0	0	0
1569	20190626	Baza	Summer	91	1225	1230	14	Summer.Morph	3	0	0	0	0	0	0	0	0	0	0	0	0	0	0	0	0	0
1570	20190626	Baza	Summer	91	1225	1230	17	Summer.Morph	3	0	0	0	0	0	0	0	0	0	0	0	0	0	0	0	0	0
1571	20190626	Baza	Summer	91	1225	1230	18	Summer.Morph	3	0	0	0	0	0	0	0	0	0	0	0	0	0	0	0	0	0
1572	20190626	Baza	Summer	91	1225	1230	19	Spring.Morph	2	0	0	0	0	0	0	0	0	0	0	0	0	0	0	0	0	0
1573	20190626	Baza	Summer	91	1225	1230	20	Spring.Morph	4	0	0	0	0	0	0	0	0	0	0	0	0	0	0	0	0	0
1574	20190626	Baza	Summer	91	1225	1230	21	Spring.Morph	3	0	0	0	0	0	0	0	0	0	0	0	0	0	0	0	0	0
1575	20190626	Baza	Summer	91	1225	1230	22	Spring.Morph	5	0	0	0	0	0	0	0	0	0	0	0	0	0	0	0	0	0
1576	20190626	Baza	Summer	91	1225	1230	25	Spring.Morph	3	0	0	0	0	0	0	0	0	0	0	0	0	0	0	0	0	0
1577	20190626	Baza	Summer	92	1230	1235	2	Summer.Morph	2	0	0	0	0	0	0	0	0	0	0	0	0	0	0	0	0	0
1578	20190626	Baza	Summer	92	1230	1235	3	Spring.Morph	4	0	0	0	0	0	0	0	0	0	0	0	0	0	0	0	0	0
1579	20190626	Baza	Summer	92	1230	1235	5	Summer.Morph	3	0	0	0	0	0	0	0	0	0	0	0	0	0	0	0	0	0
1580	20190626	Baza	Summer	92	1230	1235	7	Spring.Morph	4	0	0	0	0	0	0	0	0	0	0	0	0	0	0	0	0	0
1581	20190626	Baza	Summer	92	1230	1235	9	Summer.Morph	3	0	0	0	0	0	0	0	0	0	0	0	0	0	0	0	0	0
1582	20190626	Baza	Summer	92	1230	1235	10	Summer.Morph	1	0	0	0	0	0	0	0	0	0	0	0	0	0	0	0	0	0
1583	20190626	Baza	Summer	92	1230	1235	11	Summer.Morph	1	0	0	0	0	0	0	0	0	0	0	0	0	0	0	0	0	0
1584	20190626	Baza	Summer	92	1230	1235	12	Spring.Morph	6	0	0	0	0	0	0	0	0	0	0	0	0	0	0	0	0	0
1585	20190626	Baza	Summer	92	1230	1235	14	Summer.Morph	3	0	0	0	0	0	0	0	0	0	0	0	0	0	0	0	0	0
1586	20190626	Baza	Summer	92	1230	1235	17	Summer.Morph	3	0	0	0	0	0	0	0	0	0	0	0	0	0	0	0	0	0
1587	20190626	Baza	Summer	92	1230	1235	18	Summer.Morph	3	0	0	0	0	0	0	0	0	0	0	0	0	0	0	0	0	0
1588	20190626	Baza	Summer	92	1230	1235	19	Spring.Morph	2	0	0	0	0	0	0	0	0	0	0	0	0	0	0	0	0	0
1589	20190626	Baza	Summer	92	1230	1235	20	Spring.Morph	4	0	0	0	0	0	0	0	0	0	0	0	0	0	0	0	0	0
1590	20190626	Baza	Summer	92	1230	1235	21	Spring.Morph	3	0	0	0	0	0	0	0	0	0	0	0	0	0	0	0	0	0
1591	20190626	Baza	Summer	92	1230	1235	22	Spring.Morph	5	0	0	0	0	0	0	0	0	0	0	0	0	0	0	0	0	0
1592	20190626	Baza	Summer	92	1230	1235	25	Spring.Morph	3	0	0	0	0	0	0	0	0	0	0	0	0	0	0	0	0	0
1593	20200227	Tabernas	Spring	1	1130	1330	1	Summer.Morph	4	1	0	0	0	0	0	0	0	0	0	0	0	0	0	0	0	0
1594	20200227	Tabernas	Spring	1	1130	1330	2	Spring.Morph	19	0	0	0	0	0	0	0	0	0	0	0	0	0	0	0	0	0
1595	20200227	Tabernas	Spring	1	1130	1330	3	Spring.Morph	9	0	0	0	0	0	0	0	0	0	0	0	0	0	0	0	0	0
1596	20200227	Tabernas	Spring	1	1130	1330	4	Summer.Morph	4	0	0	0	0	0	0	0	0	0	0	0	0	0	0	0	0	0
1597	20200227	Tabernas	Spring	1	1130	1330	5	Summer.Morph	3	0	0	0	0	0	0	0	0	0	0	0	0	0	0	0	0	0
1598	20200227	Tabernas	Spring	1	1130	1330	6	Spring.Morph	8	2	0	0	0	0	0	0	0	0	0	0	0	0	0	0	0	0
1599	20200227	Tabernas	Spring	1	1130	1330	7	Summer.Morph	5	7	0	0	0	0	0	0	0	0	0	0	0	0	0	0	0	0
1600	20200227	Tabernas	Spring	1	1130	1330	8	Spring.Morph	26	30	0	0	0	0	0	0	0	0	0	0	0	0	0	0	0	0
1601	20200227	Tabernas	Spring	1	1130	1330	9	Spring.Morph	21	22	0	0	0	0	0	0	0	0	0	0	0	0	0	0	0	0
1602	20200227	Tabernas	Spring	1	1130	1330	10	Spring.Morph	7	0	0	0	0	0	0	0	0	0	0	0	0	0	0	0	0	0
1603	20200227	Tabernas	Spring	1	1130	1330	11	Spring.Morph	14	3	0	0	0	0	0	0	0	0	0	0	0	0	0	0	0	0
1604	20200227	Tabernas	Spring	1	1130	1330	12	Summer.Morph	1	0	0	0	0	0	0	0	0	0	0	0	0	0	0	0	0	0
1605	20200227	Tabernas	Spring	1	1130	1330	13	Summer.Morph	4	0	0	0	0	0	0	0	0	0	0	0	0	0	0	0	9	0
1606	20200227	Tabernas	Spring	1	1130	1330	14	Summer.Morph	8	0	0	0	0	0	0	0	0	0	0	0	0	0	0	4	4	0
1607	20200227	Tabernas	Spring	1	1130	1330	15	Spring.Morph	12	0	0	0	0	0	0	0	0	0	0	0	0	0	0	0	0	0
1608	20200227	Tabernas	Spring	1	1130	1330	16	Summer.Morph	2	0	0	0	0	0	0	0	0	0	0	0	0	0	0	0	0	0
1609	20200227	Tabernas	Spring	1	1130	1330	17	Summer.Morph	3	0	0	0	0	0	0	0	0	0	0	0	0	0	0	0	0	0
1610	20200227	Tabernas	Spring	1	1130	1330	18	Spring.Morph	12	0	0	0	0	0	0	0	0	0	0	0	0	0	0	0	0	0
1611	20200227	Tabernas	Spring	1	1130	1330	19	Spring.Morph	4	0	0	0	0	0	0	0	0	14	0	0	0	0	0	0	0	0
1612	20200227	Tabernas	Spring	1	1130	1330	20	Summer.Morph	1	0	0	0	0	0	0	0	0	0	0	0	0	0	0	0	16	0
1613	20200307	Purchil	Spring	2	1200	1400	1	Summer.Morph	6	0	0	0	0	0	0	0	0	0	0	0	0	0	0	0	0	0
1614	20200307	Purchil	Spring	2	1200	1400	2	Spring.Morph	10	5	0	0	0	0	0	0	0	0	0	0	0	0	0	0	0	0
1615	20200307	Purchil	Spring	2	1200	1400	3	Spring.Morph	12	5	0	0	0	0	0	0	0	0	0	0	0	0	0	0	0	0
1616	20200307	Purchil	Spring	2	1200	1400	4	Summer.Morph	8	0	0	0	0	0	0	0	0	0	0	0	0	0	0	0	0	0
1617	20200307	Purchil	Spring	2	1200	1400	5	Summer.Morph	6	0	0	0	0	0	0	0	0	0	0	0	0	0	0	0	0	0
1618	20200307	Purchil	Spring	2	1200	1400	6	Summer.Morph	4	0	0	0	0	0	0	0	0	0	0	0	0	0	0	0	0	0
1619	20200307	Purchil	Spring	2	1200	1400	7	Spring.Morph	7	5	0	0	0	0	0	0	0	0	0	0	0	0	0	0	0	0
1620	20200307	Purchil	Spring	2	1200	1400	8	Summer.Morph	12	0	0	0	0	0	0	0	0	0	0	0	0	0	0	0	0	0
1621	20200307	Purchil	Spring	2	1200	1400	9	Summer.Morph	4	0	0	0	0	0	0	0	0	0	0	0	0	0	0	0	0	0
1622	20200307	Purchil	Spring	2	1200	1400	10	Spring.Morph	13	1	0	0	0	0	0	0	0	0	0	0	0	0	0	0	0	0
1623	20200307	Purchil	Spring	2	1200	1400	11	Spring.Morph	18	16	0	0	0	0	0	0	0	0	0	0	0	0	0	0	0	0
1624	20200307	Purchil	Spring	2	1200	1400	12	Summer.Morph	10	0	0	0	0	0	0	0	0	0	0	0	0	0	0	0	0	0
1625	20200307	Purchil	Spring	2	1200	1400	13	Spring.Morph	6	1	0	0	0	0	0	0	0	0	0	0	0	0	0	0	0	0
1626	20200307	Purchil	Spring	2	1200	1400	14	Spring.Morph	4	0	0	0	0	0	0	0	0	0	0	0	0	0	0	0	0	0
1627	20200307	Purchil	Spring	2	1200	1400	15	Spring.Morph	23	0	0	0	0	0	0	0	0	0	0	0	0	0	0	0	0	0
1628	20200307	Purchil	Spring	2	1200	1400	16	Summer.Morph	3	0	0	0	0	0	0	0	0	0	0	0	0	0	0	0	0	0
1629	20200307	Purchil	Spring	2	1200	1400	17	Spring.Morph	11	5	0	0	0	0	0	0	0	0	0	0	0	0	0	0	0	0
1630	20200307	Purchil	Spring	2	1200	1400	18	Summer.Morph	12	0	0	0	0	0	0	0	0	0	0	0	0	0	0	0	0	0
1631	20200307	Purchil	Spring	2	1200	1400	19	Spring.Morph	6	0	0	0	0	0	0	0	0	0	0	0	0	0	0	0	0	0
1632	20200307	Purchil	Spring	2	1200	1400	20	Summer.Morph	9	0	0	0	0	0	0	0	0	0	0	0	0	0	0	0	0	0
1633	20200308	Baza	Spring	3	1151	1351	1	Summer.Morph	6	0	15	0	0	0	0	0	0	0	0	0	0	0	0	0	0	0
1634	20200308	Baza	Spring	3	1151	1351	2	Spring.Morph	10	31	0	0	0	0	0	1	1	0	0	0	0	1	0	0	0	0
1635	20200308	Baza	Spring	3	1151	1351	3	Spring.Morph	12	38	1	0	1	0	0	0	0	0	0	0	0	0	0	0	0	0
1636	20200308	Baza	Spring	3	1151	1351	4	Summer.Morph	8	0	8	0	0	0	0	0	0	0	0	0	0	0	0	0	0	0
1637	20200308	Baza	Spring	3	1151	1351	5	Summer.Morph	6	1	13	0	1	0	0	0	0	0	0	0	0	0	0	0	0	0
1638	20200308	Baza	Spring	3	1151	1351	6	Summer.Morph	4	1	7	0	0	0	1	0	0	0	0	0	0	0	0	0	0	0
1639	20200308	Baza	Spring	3	1151	1351	7	Spring.Morph	7	14	0	0	0	0	0	0	0	0	0	0	0	7	0	0	0	0
1640	20200308	Baza	Spring	3	1151	1351	8	Summer.Morph	12	0	19	0	0	0	0	0	0	0	0	0	0	0	0	0	0	0
1641	20200308	Baza	Spring	3	1151	1351	9	Summer.Morph	4	0	7	0	0	0	0	0	0	0	0	0	0	0	0	0	0	0
1642	20200308	Baza	Spring	3	1151	1351	10	Spring.Morph	13	25	0	0	0	0	0	0	0	0	0	0	0	0	0	0	0	0
1643	20200308	Baza	Spring	3	1151	1351	11	Spring.Morph	18	48	0	0	0	0	0	0	0	0	0	0	0	1	0	0	0	0
1644	20200308	Baza	Spring	3	1151	1351	12	Summer.Morph	10	0	16	0	0	0	0	3	0	1	0	0	0	0	0	0	0	1
1645	20200308	Baza	Spring	3	1151	1351	13	Spring.Morph	6	14	0	0	0	0	2	2	0	1	0	0	0	0	0	0	0	0
1646	20200308	Baza	Spring	3	1151	1351	14	Spring.Morph	4	18	0	0	0	0	0	2	0	0	0	0	0	0	0	0	0	0
1647	20200308	Baza	Spring	3	1151	1351	15	Spring.Morph	23	44	0	0	0	0	0	2	0	0	0	0	0	0	0	0	0	0
1648	20200308	Baza	Spring	3	1151	1351	16	Summer.Morph	3	0	1	0	0	0	0	0	0	0	0	0	0	0	0	0	0	0
1649	20200308	Baza	Spring	3	1151	1351	17	Spring.Morph	11	28	0	0	0	1	0	0	1	0	0	0	0	0	0	0	0	0
1650	20200308	Baza	Spring	3	1151	1351	18	Summer.Morph	12	0	0	0	0	0	0	0	0	1	0	0	0	0	0	0	0	0
1651	20200308	Baza	Spring	3	1151	1351	19	Spring.Morph	6	20	0	0	0	0	0	1	0	0	0	0	0	0	0	0	0	0
1652	20200308	Baza	Spring	3	1151	1351	20	Summer.Morph	9	6	12	0	0	0	0	1	0	0	0	0	0	0	0	0	0	0
1653	20200309	Purchil	Spring	4	1230	1430	1	Summer.Morph	6	0	0	0	0	0	0	0	0	0	0	0	0	0	0	0	0	0
1654	20200309	Purchil	Spring	4	1230	1430	2	Spring.Morph	10	0	0	0	0	0	0	0	0	0	0	0	0	0	0	0	0	0
1655	20200309	Purchil	Spring	4	1230	1430	3	Spring.Morph	12	0	10	0	0	0	0	0	0	0	0	0	0	0	0	0	0	0
1656	20200309	Purchil	Spring	4	1230	1430	4	Summer.Morph	8	0	0	0	0	0	0	0	0	0	0	0	0	0	0	0	0	0
1657	20200309	Purchil	Spring	4	1230	1430	5	Summer.Morph	6	0	0	0	0	0	0	0	0	0	0	0	0	0	0	0	0	0
1658	20200309	Purchil	Spring	4	1230	1430	6	Summer.Morph	4	0	0	0	0	0	0	0	0	0	0	0	0	0	0	0	0	0
1659	20200309	Purchil	Spring	4	1230	1430	7	Spring.Morph	7	1	4	0	0	0	0	0	0	0	0	0	0	0	0	0	0	0
1660	20200309	Purchil	Spring	4	1230	1430	8	Summer.Morph	12	0	1	0	0	0	0	0	0	0	0	0	0	0	0	0	0	0
1661	20200309	Purchil	Spring	4	1230	1430	9	Summer.Morph	4	0	0	0	0	0	0	0	0	0	0	0	0	0	0	0	0	0
1662	20200309	Purchil	Spring	4	1230	1430	10	Spring.Morph	13	0	0	0	0	0	0	0	0	0	0	0	0	0	0	0	0	0
1663	20200309	Purchil	Spring	4	1230	1430	11	Spring.Morph	18	1	8	0	0	0	0	0	0	0	0	0	0	0	0	0	0	0
1664	20200309	Purchil	Spring	4	1230	1430	12	Summer.Morph	10	0	0	0	0	0	0	0	0	0	0	0	0	0	0	0	0	0
1665	20200309	Purchil	Spring	4	1230	1430	13	Spring.Morph	6	0	3	0	0	0	0	0	0	0	0	0	0	0	0	0	0	0
1666	20200309	Purchil	Spring	4	1230	1430	14	Spring.Morph	4	0	1	0	0	0	0	0	0	0	0	0	0	0	0	0	0	0
1667	20200309	Purchil	Spring	4	1230	1430	15	Spring.Morph	23	0	0	0	0	0	0	0	0	0	0	0	0	0	0	0	0	0
1668	20200309	Purchil	Spring	4	1230	1430	16	Summer.Morph	3	0	0	0	0	0	0	0	0	0	0	0	0	0	0	0	0	0
1669	20200309	Purchil	Spring	4	1230	1430	17	Spring.Morph	11	0	4	0	0	0	0	0	0	0	0	0	0	0	0	0	0	0
1670	20200309	Purchil	Spring	4	1230	1430	18	Summer.Morph	12	0	0	0	0	0	0	0	0	0	0	0	0	0	0	0	0	0
1671	20200309	Purchil	Spring	4	1230	1430	19	Spring.Morph	6	0	2	0	0	0	0	0	0	0	0	0	0	0	0	0	0	0
1672	20200309	Purchil	Spring	4	1230	1430	20	Summer.Morph	9	0	0	0	0	0	0	0	0	0	0	0	0	0	0	0	0	0
1673	20200310	Purchil	Spring	5	1230	1350	1	Summer.Morph	6	0	0	0	0	0	0	0	0	0	0	0	0	0	0	0	0	0
1674	20200310	Purchil	Spring	5	1230	1350	2	Spring.Morph	12	0	0	0	0	0	4	0	0	1	0	0	0	0	0	0	0	0
1675	20200310	Purchil	Spring	5	1230	1350	3	Spring.Morph	4	0	0	0	0	0	1	0	0	3	0	0	0	0	0	0	0	0
1676	20200310	Purchil	Spring	5	1230	1350	4	Summer.Morph	6	0	0	0	0	0	1	0	0	0	0	0	0	0	0	0	0	0
1677	20200310	Purchil	Spring	5	1230	1350	5	Summer.Morph	1	0	0	0	0	0	0	0	0	0	0	0	0	0	0	0	0	0
1678	20200310	Purchil	Spring	5	1230	1350	6	Summer.Morph	2	0	0	0	0	0	0	0	0	0	0	0	0	0	0	0	1	0
1679	20200310	Purchil	Spring	5	1230	1350	7	Spring.Morph	9	0	0	0	0	0	3	0	0	0	0	0	0	0	0	0	0	0
1680	20200310	Purchil	Spring	5	1230	1350	8	Summer.Morph	8	0	0	0	0	0	0	0	0	0	0	0	0	0	0	0	0	0
1681	20200310	Purchil	Spring	5	1230	1350	9	Summer.Morph	5	0	0	0	0	0	0	0	0	0	0	0	0	0	0	0	0	0
1682	20200310	Purchil	Spring	5	1230	1350	10	Spring.Morph	12	0	0	0	0	0	2	0	0	0	0	0	0	0	0	0	0	0
1683	20200310	Purchil	Spring	5	1230	1350	11	Spring.Morph	17	1	0	0	0	0	6	0	0	0	0	0	0	0	0	1	0	0
1684	20200310	Purchil	Spring	5	1230	1350	12	Summer.Morph	5	0	0	0	0	0	0	0	0	0	0	0	0	0	0	0	0	0
1685	20200310	Purchil	Spring	5	1230	1350	13	Spring.Morph	6	0	0	0	0	0	0	0	0	3	0	0	0	0	0	0	0	0
1686	20200310	Purchil	Spring	5	1230	1350	14	Spring.Morph	5	0	0	0	0	0	1	0	0	0	0	0	0	0	0	0	0	0
1687	20200310	Purchil	Spring	5	1230	1350	15	Spring.Morph	16	0	0	0	0	0	0	0	0	0	0	0	0	0	0	0	0	0
1688	20200310	Purchil	Spring	5	1230	1350	16	Summer.Morph	4	0	0	0	0	0	0	0	0	0	0	0	0	0	0	0	0	0
1689	20200310	Purchil	Spring	5	1230	1350	17	Spring.Morph	9	0	0	0	0	0	0	0	0	0	0	0	0	0	0	0	0	0
1690	20200310	Purchil	Spring	5	1230	1350	18	Summer.Morph	4	0	0	0	0	0	0	0	0	0	0	0	0	0	0	0	0	0
1691	20200310	Purchil	Spring	5	1230	1350	19	Spring.Morph	4	0	0	0	0	0	0	0	0	0	0	0	0	0	0	0	0	0
1692	20200310	Purchil	Spring	5	1230	1350	20	Summer.Morph	6	0	0	0	0	0	0	0	0	0	0	0	0	0	0	0	0	0
1693	20200311	Quesada	Spring	6	1315	1420	1	Summer.Morph	6	0	0	0	0	0	0	0	0	0	0	0	0	0	0	0	0	0
1694	20200311	Quesada	Spring	6	1315	1420	2	Spring.Morph	12	2	0	0	0	0	0	0	0	0	0	0	0	0	0	0	0	0
1695	20200311	Quesada	Spring	6	1315	1420	3	Spring.Morph	4	3	0	0	0	0	0	0	0	0	0	0	0	0	0	0	0	0
1696	20200311	Quesada	Spring	6	1315	1420	4	Summer.Morph	6	0	0	0	0	0	0	0	0	0	0	0	0	0	0	0	0	0
1697	20200311	Quesada	Spring	6	1315	1420	5	Summer.Morph	1	0	0	0	0	0	0	0	0	0	0	0	0	0	0	0	0	0
1698	20200311	Quesada	Spring	6	1315	1420	6	Summer.Morph	2	1	0	0	0	0	0	0	0	0	0	0	0	0	0	0	0	0
1699	20200311	Quesada	Spring	6	1315	1420	7	Spring.Morph	9	4	0	0	0	1	0	0	0	0	0	0	0	0	0	0	0	0
1700	20200311	Quesada	Spring	6	1315	1420	8	Summer.Morph	8	0	0	0	0	0	0	0	0	0	0	0	0	0	0	0	0	0
1701	20200311	Quesada	Spring	6	1315	1420	9	Summer.Morph	5	0	0	0	0	0	0	0	0	0	0	0	0	0	0	0	0	0
1702	20200311	Quesada	Spring	6	1315	1420	10	Spring.Morph	12	13	0	0	0	0	1	0	0	0	0	0	0	0	0	0	0	0
1703	20200311	Quesada	Spring	6	1315	1420	11	Spring.Morph	17	17	0	0	0	1	0	0	0	0	0	0	0	0	0	0	0	0
1704	20200311	Quesada	Spring	6	1315	1420	12	Summer.Morph	5	0	0	0	0	0	0	0	0	0	0	0	0	0	0	0	0	0
1705	20200311	Quesada	Spring	6	1315	1420	13	Spring.Morph	6	2	0	0	0	0	0	0	0	0	0	0	0	0	0	0	0	0
1706	20200311	Quesada	Spring	6	1315	1420	14	Spring.Morph	5	4	0	0	0	0	0	0	0	0	0	0	0	0	0	0	0	0
1707	20200311	Quesada	Spring	6	1315	1420	15	Spring.Morph	16	3	0	0	0	1	0	0	0	0	0	0	0	0	0	0	0	0
1708	20200311	Quesada	Spring	6	1315	1420	16	Summer.Morph	4	0	0	0	0	0	0	0	0	1	0	0	0	0	0	1	0	0
1709	20200311	Quesada	Spring	6	1315	1420	17	Spring.Morph	9	5	0	0	0	3	1	0	0	3	0	0	0	0	0	0	0	0
1710	20200311	Quesada	Spring	6	1315	1420	18	Summer.Morph	4	0	0	0	0	0	0	0	0	0	0	0	0	0	0	0	0	0
1711	20200311	Quesada	Spring	6	1315	1420	19	Spring.Morph	4	1	0	0	0	0	0	0	0	0	0	0	0	0	0	0	0	0
1712	20200311	Quesada	Spring	6	1315	1420	20	Summer.Morph	6	0	0	0	0	2	0	0	0	0	0	0	0	0	0	0	0	0
1713	20200312	LaMalah√°	Spring	7	1257	1400	1	Summer.Morph	6	0	0	0	0	0	0	0	0	0	0	0	0	0	0	0	0	0
1714	20200312	LaMalah√°	Spring	7	1257	1400	2	Spring.Morph	12	20	1	0	0	0	0	0	0	0	0	0	0	0	0	0	0	0
1715	20200312	LaMalah√°	Spring	7	1257	1400	3	Spring.Morph	4	21	3	0	0	0	0	0	0	0	0	0	0	0	0	0	0	0
1716	20200312	LaMalah√°	Spring	7	1257	1400	4	Summer.Morph	6	0	0	0	0	0	0	0	0	0	0	0	0	0	8	0	0	0
1717	20200312	LaMalah√°	Spring	7	1257	1400	5	Summer.Morph	1	0	0	0	0	0	0	0	0	0	0	0	0	0	1	0	0	0
1718	20200312	LaMalah√°	Spring	7	1257	1400	6	Summer.Morph	2	0	0	0	0	0	0	0	0	0	0	0	0	0	0	0	0	0
1719	20200312	LaMalah√°	Spring	7	1257	1400	7	Spring.Morph	9	13	0	0	0	2	0	0	0	0	0	0	0	0	0	0	0	0
1720	20200312	LaMalah√°	Spring	7	1257	1400	8	Summer.Morph	8	2	0	0	0	0	0	0	0	0	0	0	0	0	0	0	0	0
1721	20200312	LaMalah√°	Spring	7	1257	1400	9	Summer.Morph	5	0	1	0	0	0	1	0	0	0	0	0	0	0	0	1	0	0
1722	20200312	LaMalah√°	Spring	7	1257	1400	10	Spring.Morph	12	6	0	0	0	0	2	0	0	0	0	0	0	0	0	0	0	0
1723	20200312	LaMalah√°	Spring	7	1257	1400	11	Spring.Morph	17	18	0	0	0	0	0	0	0	0	0	0	0	0	0	0	0	0
1724	20200312	LaMalah√°	Spring	7	1257	1400	12	Summer.Morph	5	3	0	0	0	0	0	0	0	2	0	0	0	0	0	0	0	0
1725	20200312	LaMalah√°	Spring	7	1257	1400	13	Spring.Morph	6	14	0	0	0	1	0	0	0	0	0	0	0	0	0	0	0	0
1726	20200312	LaMalah√°	Spring	7	1257	1400	14	Spring.Morph	5	14	0	0	0	0	0	0	0	3	0	0	0	0	0	0	0	0
1727	20200312	LaMalah√°	Spring	7	1257	1400	15	Spring.Morph	16	8	0	0	0	0	0	0	0	2	0	0	0	0	2	0	0	0
1728	20200312	LaMalah√°	Spring	7	1257	1400	16	Summer.Morph	4	2	1	0	0	0	0	0	0	0	0	0	0	0	0	0	0	0
1729	20200312	LaMalah√°	Spring	7	1257	1400	17	Spring.Morph	9	36	1	0	0	0	0	0	0	0	0	0	0	0	0	0	0	0
1730	20200312	LaMalah√°	Spring	7	1257	1400	18	Summer.Morph	4	1	0	0	0	0	0	0	0	0	0	0	0	0	0	0	0	0
1731	20200312	LaMalah√°	Spring	7	1257	1400	19	Spring.Morph	4	4	0	0	0	0	0	0	0	0	0	0	0	0	0	0	0	0
1732	20200312	LaMalah√°	Spring	7	1257	1400	20	Summer.Morph	6	2	0	0	0	0	0	0	0	0	0	0	0	0	0	0	0	0
1733	20200313	LaMalah√°	Spring	8	1200	1330	1	Summer.Morph	2	0	0	0	0	0	0	0	0	0	0	0	0	0	1	0	0	0
1734	20200313	LaMalah√°	Spring	8	1200	1330	2	Spring.Morph	9	34	26	0	0	1	0	0	0	0	0	0	0	0	1	0	0	0
1735	20200313	LaMalah√°	Spring	8	1200	1330	3	Spring.Morph	5	19	25	0	0	0	3	0	0	0	0	0	0	0	1	0	0	0
1736	20200313	LaMalah√°	Spring	8	1200	1330	4	Summer.Morph	6	1	0	0	0	0	0	0	0	3	0	0	0	0	2	0	0	0
1737	20200313	LaMalah√°	Spring	8	1200	1330	5	Summer.Morph	3	0	0	0	0	0	0	0	0	4	0	0	0	0	0	0	0	0
1738	20200313	LaMalah√°	Spring	8	1200	1330	6	Summer.Morph	5	0	6	0	0	0	0	0	0	0	0	0	0	0	0	0	0	0
1739	20200313	LaMalah√°	Spring	8	1200	1330	7	Spring.Morph	5	14	15	0	0	0	0	0	0	0	0	0	0	0	0	0	0	0
1740	20200313	LaMalah√°	Spring	8	1200	1330	8	Summer.Morph	1	1	1	0	0	0	0	0	0	0	0	0	0	0	0	0	0	0
1741	20200313	LaMalah√°	Spring	8	1200	1330	9	Summer.Morph	4	1	0	0	0	0	1	0	0	0	0	0	0	0	0	0	0	0
1742	20200313	LaMalah√°	Spring	8	1200	1330	10	Spring.Morph	11	14	2	0	0	0	0	0	0	0	0	0	0	0	2	0	0	0
1743	20200313	LaMalah√°	Spring	8	1200	1330	11	Spring.Morph	9	45	33	0	0	0	2	0	0	0	0	3	0	0	2	0	0	0
1744	20200313	LaMalah√°	Spring	8	1200	1330	12	Summer.Morph	3	4	0	0	0	0	0	0	0	0	0	0	0	0	0	0	0	0
1745	20200313	LaMalah√°	Spring	8	1200	1330	13	Spring.Morph	5	22	14	0	0	0	0	0	0	0	0	0	0	0	1	0	0	0
1746	20200313	LaMalah√°	Spring	8	1200	1330	14	Spring.Morph	7	15	7	0	0	0	0	0	0	0	0	1	0	0	0	0	0	0
1747	20200313	LaMalah√°	Spring	8	1200	1330	15	Spring.Morph	10	28	12	0	0	0	0	0	0	2	0	2	0	0	0	0	0	0
1748	20200313	LaMalah√°	Spring	8	1200	1330	16	Summer.Morph	2	0	0	0	0	0	0	0	0	2	0	0	0	0	1	0	1	0
1749	20200313	LaMalah√°	Spring	8	1200	1330	17	Spring.Morph	9	13	21	0	0	0	0	0	0	3	0	2	0	0	0	0	0	0
1750	20200313	LaMalah√°	Spring	8	1200	1330	18	Summer.Morph	5	0	2	0	0	0	0	0	0	5	0	0	0	0	0	0	0	0
1751	20200313	LaMalah√°	Spring	8	1200	1330	19	Spring.Morph	2	7	2	0	0	0	0	0	0	0	0	1	0	0	0	0	0	0
1752	20200313	LaMalah√°	Spring	8	1200	1330	20	Summer.Morph	4	4	1	0	0	0	0	0	0	0	0	0	0	0	2	0	0	0
1753	20200314	LaMalah√°	Spring	9	1100	1300	1	Summer.Morph	2	0	0	0	0	0	0	0	0	0	0	0	0	0	0	0	0	0
1754	20200314	LaMalah√°	Spring	9	1100	1300	2	Spring.Morph	9	0	1	0	0	0	0	0	0	0	0	0	0	0	1	0	0	0
1755	20200314	LaMalah√°	Spring	9	1100	1300	3	Spring.Morph	5	0	0	0	0	0	0	0	0	0	0	0	0	0	0	0	0	0
1756	20200314	LaMalah√°	Spring	9	1100	1300	4	Summer.Morph	6	0	0	0	0	1	0	0	0	1	0	0	0	0	0	0	0	0
1757	20200314	LaMalah√°	Spring	9	1100	1300	5	Summer.Morph	3	4	0	0	0	0	0	0	0	0	0	0	0	0	0	2	0	0
1758	20200314	LaMalah√°	Spring	9	1100	1300	6	Summer.Morph	5	0	1	0	0	0	0	0	0	0	0	0	0	0	0	0	0	0
1759	20200314	LaMalah√°	Spring	9	1100	1300	7	Spring.Morph	5	2	0	0	0	7	0	0	0	0	0	0	0	0	0	0	0	0
1760	20200314	LaMalah√°	Spring	9	1100	1300	8	Summer.Morph	1	0	0	0	0	0	0	0	0	0	0	0	0	0	0	0	0	0
1761	20200314	LaMalah√°	Spring	9	1100	1300	9	Summer.Morph	4	0	0	0	0	0	0	0	0	0	0	0	0	0	0	0	0	0
1762	20200314	LaMalah√°	Spring	9	1100	1300	10	Spring.Morph	11	6	0	0	0	0	0	0	0	0	0	0	0	0	0	0	0	0
1763	20200314	LaMalah√°	Spring	9	1100	1300	11	Spring.Morph	9	4	0	0	0	0	0	0	0	0	0	0	0	0	1	0	0	0
1764	20200314	LaMalah√°	Spring	9	1100	1300	12	Summer.Morph	3	1	0	0	0	0	0	0	0	0	0	0	0	0	0	0	0	0
1765	20200314	LaMalah√°	Spring	9	1100	1300	13	Spring.Morph	5	2	0	0	0	5	0	0	0	0	0	0	0	0	1	0	0	0
1766	20200314	LaMalah√°	Spring	9	1100	1300	14	Spring.Morph	7	2	0	0	0	2	0	0	0	1	0	0	0	0	0	0	0	0
1767	20200314	LaMalah√°	Spring	9	1100	1300	15	Spring.Morph	10	7	0	0	0	1	0	0	0	0	0	0	0	0	0	0	0	0
1768	20200314	LaMalah√°	Spring	9	1100	1300	16	Summer.Morph	2	0	2	0	0	0	0	0	0	0	0	0	0	0	0	0	0	0
1769	20200314	LaMalah√°	Spring	9	1100	1300	17	Spring.Morph	9	11	0	0	0	5	0	0	0	0	0	0	0	0	6	0	0	0
1770	20200314	LaMalah√°	Spring	9	1100	1300	18	Summer.Morph	5	0	0	0	0	0	0	0	0	0	0	0	0	0	0	0	0	0
1771	20200314	LaMalah√°	Spring	9	1100	1300	19	Spring.Morph	2	1	0	0	0	0	0	0	0	0	0	0	0	0	0	0	0	0
1772	20200314	LaMalah√°	Spring	9	1100	1300	20	Summer.Morph	4	0	0	0	0	1	0	0	0	0	0	0	0	0	0	0	0	0

## Sheet: Dataset_3
Dataset_3: Pollinator_Effectiveness_FruitSet
Year	Plant	Date	Floral.morph	FG	Flower	Fruit
2020	6	202003	Spring.Morph	LARGEBEEFLY	1	0
2020	6	202003	Spring.Morph	LARGEBEEFLY	1	0
2020	6	202003	Spring.Morph	LARGEBEEFLY	1	0
2022	3	20220425	Spring.Morph	LARGEBEEFLY	1	0
2022	41	20220523	Spring.Morph	LARGEBEEFLY	1	0
2022	53	20220525	Spring.Morph	LARGEBEEFLY	1	0
2022	53	20220525	Spring.Morph	LARGEBEEFLY	1	0
2022	55	20220525	Spring.Morph	LARGEBEEFLY	1	0
2022	55	20220525	Spring.Morph	LARGEBEEFLY	1	0
2022	55	20220525	Spring.Morph	LARGEBEEFLY	1	0
2022	56	20220525	Spring.Morph	LARGEBEEFLY	1	0
2022	56	20220525	Spring.Morph	LARGEBEEFLY	1	0
2022	52	20220527	Spring.Morph	LARGEBEEFLY	1	0
2022	55	20220527	Spring.Morph	LARGEBEEFLY	1	0
2022	55	20220527	Spring.Morph	LARGEBEEFLY	1	0
2022	55	20220527	Spring.Morph	LARGEBEEFLY	1	0
2022	55	20220527	Spring.Morph	LARGEBEEFLY	1	0
2022	17	20220601	Spring.Morph	LARGEBEEFLY	1	0
2022	17	20220601	Spring.Morph	LARGEBEEFLY	1	0
2022	36	20220601	Spring.Morph	LARGEBEEFLY	1	0
2022	21	20220601	Spring.Morph	LARGEBEEFLY	1	0
2022	36	20220601	Spring.Morph	LARGEBEEFLY	1	0
2022	36	20220601	Spring.Morph	LARGEBEEFLY	1	0
2022	21	20220601	Spring.Morph	LARGEBEEFLY	1	0
2022	49	20220601	Spring.Morph	LARGEBEEFLY	1	0
2022	36	20220603	Spring.Morph	LARGEBEEFLY	1	0
2022	36	20220603	Spring.Morph	LARGEBEEFLY	1	0
2022	55	20220603	Spring.Morph	LARGEBEEFLY	1	1
2022	49	20220603	Spring.Morph	LARGEBEEFLY	1	1
2022	13	20220606	Spring.Morph	LARGEBEEFLY	1	1
2022	53	20220606	Spring.Morph	LARGEBEEFLY	1	1
2022	41	20220606	Spring.Morph	LARGEBEEFLY	1	1
2022	41	20220606	Spring.Morph	LARGEBEEFLY	1	1
2022	13	20220606	Spring.Morph	LARGEBEEFLY	1	1
2022	54	20220607	Spring.Morph	LARGEBEEFLY	1	1
2022	54	20220607	Spring.Morph	LARGEBEEFLY	1	1
2022	54	20220607	Spring.Morph	LARGEBEEFLY	1	1
2022	54	20220607	Spring.Morph	LARGEBEEFLY	1	1
2022	56	20220608	Spring.Morph	LARGEBEEFLY	1	1
2022	53	20220608	Spring.Morph	LARGEBEEFLY	1	1
2022	13	20220517	Spring.Morph	LARGEBEEFLY	1	1
2022	30	20220518	Spring.Morph	LARGEBEEFLY	1	1
2022	36	20220524	Spring.Morph	LARGEBEEFLY	1	1
2022	17	20220524	Spring.Morph	LARGEBEEFLY	1	1
2022	35	20220523	Spring.Morph	LARGEBEEFLY	1	1
2022	29	20220523	Spring.Morph	LARGEBEEFLY	1	1
2022	29	20220523	Spring.Morph	LARGEBEEFLY	1	1
2022	29	20220523	Spring.Morph	LARGEBEEFLY	1	1
2022	39	20220524	Spring.Morph	LARGEBEEFLY	1	1
2022	39	20220524	Spring.Morph	LARGEBEEFLY	1	1
2022	39	20220524	Spring.Morph	LARGEBEEFLY	1	1
2022	39	20220524	Spring.Morph	LARGEBEEFLY	1	1
2022	39	20220524	Spring.Morph	LARGEBEEFLY	1	1
2022	39	20220524	Spring.Morph	LARGEBEEFLY	1	1
2022	39	20220524	Spring.Morph	LARGEBEEFLY	1	1
2022	39	20220524	Spring.Morph	LARGEBEEFLY	1	1
2022	17	20220524	Spring.Morph	LARGEBEEFLY	1	1
2022	36	20220524	Spring.Morph	LARGEBEEFLY	1	1
2022	36	20220524	Spring.Morph	LARGEBEEFLY	1	1
2022	13	20220524	Spring.Morph	LARGEBEEFLY	1	1
2022	17	20220606	Spring.Morph	LARGEBEEFLY	1	1
2022	12	20220608	Spring.Morph	LARGEBEEFLY	1	1
2022	56	20220608	Spring.Morph	LARGEBEEFLY	1	1
2022	56	20220608	Spring.Morph	LARGEBEEFLY	1	1
2022	56	20220608	Spring.Morph	LARGEBEEFLY	1	1
2022	56	20220608	Spring.Morph	LARGEBEEFLY	1	1
2022	56	20220608	Spring.Morph	LARGEBEEFLY	1	1
2022	51	20220608	Spring.Morph	LARGEBEEFLY	1	1
2022	49	20220525	Spring.Morph	LARGEBEEFLY	1	1
2022	49	20220525	Spring.Morph	LARGEBEEFLY	1	1
2022	49	20220525	Spring.Morph	LARGEBEEFLY	1	1
2022	49	20220525	Spring.Morph	LARGEBEEFLY	1	1
2022	51	20220525	Spring.Morph	LARGEBEEFLY	1	1
2022	51	20220525	Spring.Morph	LARGEBEEFLY	1	1
2022	51	20220525	Spring.Morph	LARGEBEEFLY	1	1
2022	51	20220525	Spring.Morph	LARGEBEEFLY	1	1
2022	33	20220524	Spring.Morph	LARGEBEEFLY	1	1
2022	33	20220524	Spring.Morph	LARGEBEEFLY	1	1
2022	33	20220524	Spring.Morph	LARGEBEEFLY	1	1
2022	33	20220524	Spring.Morph	LARGEBEEFLY	1	1
2022	33	20220524	Spring.Morph	LARGEBEEFLY	1	1
2022	33	20220524	Spring.Morph	LARGEBEEFLY	1	1
2022	33	20220524	Spring.Morph	LARGEBEEFLY	1	1
2022	33	20220524	Spring.Morph	LARGEBEEFLY	1	1
2022	33	20220524	Spring.Morph	LARGEBEEFLY	1	1
2022	12	20220524	Spring.Morph	LARGEBEEFLY	1	1
2022	12	20220524	Spring.Morph	LARGEBEEFLY	1	1
2022	12	20220524	Spring.Morph	LARGEBEEFLY	1	1
2022	40	20220524	Spring.Morph	LARGEBEEFLY	1	1
2022	40	20220524	Spring.Morph	LARGEBEEFLY	1	1
2022	40	20220524	Spring.Morph	LARGEBEEFLY	1	1
2022	40	20220524	Spring.Morph	LARGEBEEFLY	1	1
2022	38	20220523	Summer.Morph	LARGEBEEFLY	1	0
2022	45	20220525	Summer.Morph	LARGEBEEFLY	1	0
2022	46	20220525	Summer.Morph	LARGEBEEFLY	1	0
2022	46	20220525	Summer.Morph	LARGEBEEFLY	1	0
2022	48	20220525	Summer.Morph	LARGEBEEFLY	1	0
2022	48	20220525	Summer.Morph	LARGEBEEFLY	1	0
2022	45	20220527	Summer.Morph	LARGEBEEFLY	1	0
2022	28	20220601	Summer.Morph	LARGEBEEFLY	1	0
2022	2	20220601	Summer.Morph	LARGEBEEFLY	1	0
2022	2	20220601	Summer.Morph	LARGEBEEFLY	1	0
2022	2	20220601	Summer.Morph	LARGEBEEFLY	1	0
2022	20	20220603	Summer.Morph	LARGEBEEFLY	1	0
2022	11	20220603	Summer.Morph	LARGEBEEFLY	1	0
2022	11	20220603	Summer.Morph	LARGEBEEFLY	1	0
2022	11	20220603	Summer.Morph	LARGEBEEFLY	1	0
2022	11	20220603	Summer.Morph	LARGEBEEFLY	1	0
2022	45	20220606	Summer.Morph	LARGEBEEFLY	1	0
2022	62	20220606	Summer.Morph	LARGEBEEFLY	1	0
2022	62	20220606	Summer.Morph	LARGEBEEFLY	1	0
2022	47	20220607	Summer.Morph	LARGEBEEFLY	1	0
2022	25	20220524	Summer.Morph	LARGEBEEFLY	1	1
2022	25	20220524	Summer.Morph	LARGEBEEFLY	1	1
2022	23	20220524	Summer.Morph	LARGEBEEFLY	1	1
2022	23	20220524	Summer.Morph	LARGEBEEFLY	1	1
2022	47	20220606	Summer.Morph	LARGEBEEFLY	1	1
2022	64	20220607	Summer.Morph	LARGEBEEFLY	1	1
2022	18	20220608	Summer.Morph	LARGEBEEFLY	1	1
2022	18	20220608	Summer.Morph	LARGEBEEFLY	1	1
2022	18	20220608	Summer.Morph	LARGEBEEFLY	1	1
2022	18	20220523	Summer.Morph	LARGEBEEFLY	1	1
2022	18	20220523	Summer.Morph	LARGEBEEFLY	1	1
2022	48	20220525	Summer.Morph	LARGEBEEFLY	1	1
2022	27	20220523	Summer.Morph	LARGEBEEFLY	1	1
2022	27	20220523	Summer.Morph	LARGEBEEFLY	1	1
2022	9	20220524	Summer.Morph	LARGEBEEFLY	1	1
2022	16	20220524	Summer.Morph	LARGEBEEFLY	1	1
2022	16	20220524	Summer.Morph	LARGEBEEFLY	1	1
2022	16	20220524	Summer.Morph	LARGEBEEFLY	1	1
2022	27	20220524	Summer.Morph	LARGEBEEFLY	1	1
2020	2	20200703	Summer.Morph	LARGEBUTTERFLY	1	0
2020	2	20200703	Summer.Morph	LARGEBUTTERFLY	1	0
2020	3	20200625	Summer.Morph	LARGEBUTTERFLY	1	0
2020	4	20200708	Summer.Morph	LARGEBUTTERFLY	1	1
2020	8	20200713	Summer.Morph	LARGEBUTTERFLY	1	0
2020	8	20200713	Summer.Morph	LARGEBUTTERFLY	1	0
2020	8	20200708	Summer.Morph	LARGEBUTTERFLY	1	0
2020	8	20200708	Summer.Morph	LARGEBUTTERFLY	1	1
2020	8	20200708	Summer.Morph	LARGEBUTTERFLY	1	1
2020	15	20200713	Spring.Morph	LARGEBUTTERFLY	1	0
2020	15	20200713	Spring.Morph	LARGEBUTTERFLY	1	0
2020	15	20200713	Spring.Morph	LARGEBUTTERFLY	1	0
2020	15	20200713	Spring.Morph	LARGEBUTTERFLY	1	0
2020	15	20200713	Spring.Morph	LARGEBUTTERFLY	1	0
2020	18	20200625	Spring.Morph	LARGEBUTTERFLY	1	0
2020	23	20200702	Summer.Morph	LARGEBUTTERFLY	1	1
2020	24	20200625	Spring.Morph	LARGEBUTTERFLY	1	0
2020	24	20200713	Spring.Morph	LARGEBUTTERFLY	1	1
2020	24	20200713	Spring.Morph	LARGEBUTTERFLY	1	1
2020	27	20200713	Spring.Morph	LARGEBUTTERFLY	1	0
2020	27	20200713	Spring.Morph	LARGEBUTTERFLY	1	0
2020	27	20200713	Spring.Morph	LARGEBUTTERFLY	1	1
2020	27	20200713	Spring.Morph	LARGEBUTTERFLY	1	1
2022	33	20220516	Spring.Morph	LARGEBUTTERFLY	1	0
2022	33	20220516	Spring.Morph	LARGEBUTTERFLY	1	0
2022	35	20220516	Spring.Morph	LARGEBUTTERFLY	1	0
2022	52	20220527	Spring.Morph	LARGEBUTTERFLY	1	0
2022	55	20220527	Spring.Morph	LARGEBUTTERFLY	1	0
2022	52	20220527	Spring.Morph	LARGEBUTTERFLY	1	0
2022	52	20220527	Spring.Morph	LARGEBUTTERFLY	1	0
2022	1	20220419	Spring.Morph	LARGEBUTTERFLY	1	0
2022	36	20220601	Spring.Morph	LARGEBUTTERFLY	1	0
2022	52	20220602	Spring.Morph	LARGEBUTTERFLY	1	0
2022	53	20220606	Spring.Morph	LARGEBUTTERFLY	1	0
2022	53	20220606	Spring.Morph	LARGEBUTTERFLY	1	0
2022	17	20220606	Spring.Morph	LARGEBUTTERFLY	1	0
2022	56	20220609	Spring.Morph	LARGEBUTTERFLY	1	1
2022	53	20220615	Spring.Morph	LARGEBUTTERFLY	1	1
2022	68	20220620	Spring.Morph	LARGEBUTTERFLY	1	1
2022	69	20220620	Spring.Morph	LARGEBUTTERFLY	1	1
2022	76	20220623	Spring.Morph	LARGEBUTTERFLY	1	1
2022	79	20220624	Spring.Morph	LARGEBUTTERFLY	1	1
2022	79	20220624	Spring.Morph	LARGEBUTTERFLY	1	1
2022	68	20220629	Spring.Morph	LARGEBUTTERFLY	1	1
2022	69	20220629	Spring.Morph	LARGEBUTTERFLY	1	1
2022	83	20220705	Spring.Morph	LARGEBUTTERFLY	1	1
2022	87	20220705	Spring.Morph	LARGEBUTTERFLY	1	1
2022	33	20220516	Spring.Morph	LARGEBUTTERFLY	1	1
2022	55	20220613	Spring.Morph	LARGEBUTTERFLY	1	1
2022	51	20220623	Spring.Morph	LARGEBUTTERFLY	1	1
2022	71	20220623	Spring.Morph	LARGEBUTTERFLY	1	1
2022	68	20220624	Spring.Morph	LARGEBUTTERFLY	1	1
2022	26	20220517	Summer.Morph	LARGEBUTTERFLY	1	0
2022	48	20220527	Summer.Morph	LARGEBUTTERFLY	1	0
2022	48	20220527	Summer.Morph	LARGEBUTTERFLY	1	0
2022	5	20220527	Summer.Morph	LARGEBUTTERFLY	1	0
2022	48	20220527	Summer.Morph	LARGEBUTTERFLY	1	0
2022	9	20220527	Summer.Morph	LARGEBUTTERFLY	1	0
2022	60	20220601	Summer.Morph	LARGEBUTTERFLY	1	0
2022	27	20220606	Summer.Morph	LARGEBUTTERFLY	1	0
2022	45	20220606	Summer.Morph	LARGEBUTTERFLY	1	0
2022	27	20220606	Summer.Morph	LARGEBUTTERFLY	1	0
2022	62	20220606	Summer.Morph	LARGEBUTTERFLY	1	0
2022	44	20220606	Summer.Morph	LARGEBUTTERFLY	1	0
2022	26	20220608	Summer.Morph	LARGEBUTTERFLY	1	0
2022	47	20220608	Summer.Morph	LARGEBUTTERFLY	1	0
2022	26	20220608	Summer.Morph	LARGEBUTTERFLY	1	0
2022	26	20220608	Summer.Morph	LARGEBUTTERFLY	1	0
2022	62	20220611	Summer.Morph	LARGEBUTTERFLY	1	0
2022	27	20220615	Summer.Morph	LARGEBUTTERFLY	1	0
2022	2	20220624	Summer.Morph	LARGEBUTTERFLY	1	0
2022	45	20220624	Summer.Morph	LARGEBUTTERFLY	1	0
2022	60	20220628	Summer.Morph	LARGEBUTTERFLY	1	0
2022	45	20220629	Summer.Morph	LARGEBUTTERFLY	1	0
2022	26	20220629	Summer.Morph	LARGEBUTTERFLY	1	1
2022	45	20220629	Summer.Morph	LARGEBUTTERFLY	1	1
2022	26	20220629	Summer.Morph	LARGEBUTTERFLY	1	1
2022	18	20220705	Summer.Morph	LARGEBUTTERFLY	1	1
2022	5	20220705	Summer.Morph	LARGEBUTTERFLY	1	1
2022	5	20220705	Summer.Morph	LARGEBUTTERFLY	1	1
2022	34	20220510	Summer.Morph	LARGEBUTTERFLY	1	1
2022	28	20220510	Summer.Morph	LARGEBUTTERFLY	1	1
2022	25	20220517	Summer.Morph	LARGEBUTTERFLY	1	1
2022	62	20220531	Summer.Morph	LARGEBUTTERFLY	1	1
2022	62	20220531	Summer.Morph	LARGEBUTTERFLY	1	1
2022	9	20220531	Summer.Morph	LARGEBUTTERFLY	1	1
2022	29	20220531	Summer.Morph	LARGEBUTTERFLY	1	1
2022	2	20220531	Summer.Morph	LARGEBUTTERFLY	1	1
2022	2	20220531	Summer.Morph	LARGEBUTTERFLY	1	1
2022	26	20220602	Summer.Morph	LARGEBUTTERFLY	1	1
2022	2	20220603	Summer.Morph	LARGEBUTTERFLY	1	1
2022	25	20220608	Summer.Morph	LARGEBUTTERFLY	1	1
2022	67	20220611	Summer.Morph	LARGEBUTTERFLY	1	1
2022	9	20220611	Summer.Morph	LARGEBUTTERFLY	1	1
2022	9	20220613	Summer.Morph	LARGEBUTTERFLY	1	1
2022	9	20220613	Summer.Morph	LARGEBUTTERFLY	1	1
2022	61	20220623	Summer.Morph	LARGEBUTTERFLY	1	1
2022	5	20220623	Summer.Morph	LARGEBUTTERFLY	1	1
2022	5	20220623	Summer.Morph	LARGEBUTTERFLY	1	1
2022	15	20220623	Summer.Morph	LARGEBUTTERFLY	1	1
2022	63	20220629	Summer.Morph	LARGEBUTTERFLY	1	1
2022	23	20220629	Summer.Morph	LARGEBUTTERFLY	1	1
2022	23	20220629	Summer.Morph	LARGEBUTTERFLY	1	1
2022	16	20220706	Summer.Morph	LARGEBUTTERFLY	1	1
2022	16	20220706	Summer.Morph	LARGEBUTTERFLY	1	1
2022	66	20220706	Summer.Morph	LARGEBUTTERFLY	1	1
2020	2	20200722	Spring.Morph	NONHOVBEEFLY	1	0
2020	2	20200625	Summer.Morph	LARGEFLY	1	0
2020	7	20200625	Summer.Morph	LARGEFLY	1	0
2020	16	20200720	Spring.Morph	NONHOVBEEFLY	1	1
2020	25	20200709	Summer.Morph	LARGEFLY	1	1
2022	32	20220523	Spring.Morph	NONHOVBEEFLY	1	0
2022	32	20220523	Spring.Morph	NONHOVBEEFLY	1	1
2022	32	20220523	Spring.Morph	NONHOVBEEFLY	1	1
2022	32	20220523	Spring.Morph	NONHOVBEEFLY	1	1
2022	32	20220523	Spring.Morph	NONHOVBEEFLY	1	1
2022	32	20220523	Spring.Morph	NONHOVBEEFLY	1	1
2022	19	20220523	Spring.Morph	NONHOVBEEFLY	1	1
2022	19	20220523	Spring.Morph	NONHOVBEEFLY	1	1
2022	19	20220523	Spring.Morph	NONHOVBEEFLY	1	1
2020	2	20200630	Summer.Morph	LARGEHOVERFLY	1	0
2020	2	20200630	Summer.Morph	LARGEHOVERFLY	1	0
2020	15	20200706	Spring.Morph	LARGEHOVERFLY	1	0
2020	44	202003	Summer.Morph	LARGEHOVERFLY	1	0
2022	JardÌ_n	20220505	Spring.Morph	LARGEHOVERFLY	1	0
2022	JardÌ_n	20220505	Spring.Morph	LARGEHOVERFLY	1	0
2022	JardÌ_n	20220505	Spring.Morph	LARGEHOVERFLY	1	0
2022	JardÌ_n	20220505	Spring.Morph	LARGEHOVERFLY	1	0
2022	31	20220505	Spring.Morph	LARGEHOVERFLY	1	0
2022	31	20220505	Spring.Morph	LARGEHOVERFLY	1	0
2022	31	20220505	Spring.Morph	LARGEHOVERFLY	1	0
2022	31	20220505	Spring.Morph	LARGEHOVERFLY	1	0
2022	53	20220615	Spring.Morph	LARGEHOVERFLY	1	0
2022	50	20220620	Spring.Morph	LARGEHOVERFLY	1	0
2022	69	20220629	Spring.Morph	LARGEHOVERFLY	1	0
2022	70	20220630	Spring.Morph	LARGEHOVERFLY	1	0
2022	24	20220628	Spring.Morph	LARGEHOVERFLY	1	0
2022	77	20220628	Spring.Morph	LARGEHOVERFLY	1	0
2022	68	20220629	Spring.Morph	LARGEHOVERFLY	1	1
2022	2	20220531	Summer.Morph	LARGEHOVERFLY	1	0
2022	8	20220505	Summer.Morph	LARGEHOVERFLY	1	0
2022	8	20220505	Summer.Morph	LARGEHOVERFLY	1	0
2022	27	20220615	Summer.Morph	LARGEHOVERFLY	1	0
2022	27	20220615	Summer.Morph	LARGEHOVERFLY	1	0
2022	15	20220620	Summer.Morph	LARGEHOVERFLY	1	0
2022	15	20220620	Summer.Morph	LARGEHOVERFLY	1	0
2022	8	20220623	Summer.Morph	LARGEHOVERFLY	1	0
2022	23	20220629	Summer.Morph	LARGEHOVERFLY	1	0
2022	15	20220629	Summer.Morph	LARGEHOVERFLY	1	0
2022	43	20220630	Summer.Morph	LARGEHOVERFLY	1	0
2022	43	20220630	Summer.Morph	LARGEHOVERFLY	1	0
2022	65	20220628	Summer.Morph	LARGEHOVERFLY	1	0
2022	65	20220628	Summer.Morph	LARGEHOVERFLY	1	0
2022	65	20220628	Summer.Morph	LARGEHOVERFLY	1	1
2022	62	20220628	Summer.Morph	LARGEHOVERFLY	1	1
2020	1	20200727	Summer.Morph	LTLB	1	0
2020	1	20200727	Summer.Morph	LTLB	1	0
2020	1	20200720	Spring.Morph	LTLB	1	1
2020	1	20200701	Spring.Morph	LTLB	1	1
2020	2	20200716	Summer.Morph	LTLB	1	1
2020	2	20200702	Summer.Morph	LTLB	1	1
2020	2	20200707	Spring.Morph	LTLB	1	1
2020	3	202003	Spring.Morph	LTLB	1	0
2020	3	202003	Spring.Morph	LTLB	1	0
2020	3	202003	Spring.Morph	LTLB	1	0
2020	3	202003	Spring.Morph	LTLB	1	0
2020	3	202003	Spring.Morph	LTLB	1	0
2020	3	202003	Spring.Morph	LTLB	1	0
2020	3	202003	Spring.Morph	LTLB	1	0
2020	3	202003	Spring.Morph	LTLB	1	1
2020	3	202003	Spring.Morph	LTLB	1	1
2020	4	20200715	Spring.Morph	LTLB	1	1
2020	4	20200707	Summer.Morph	LTLB	1	1
2020	4	20200707	Summer.Morph	LTLB	1	1
2020	4	20200724	Spring.Morph	LTLB	1	1
2020	6	202003	Spring.Morph	LTLB	1	1
2020	6	20200716	Spring.Morph	LTLB	1	1
2020	7	20200701	Summer.Morph	LTLB	1	1
2020	8	20200720	Summer.Morph	LTLB	1	1
2020	8	20200720	Summer.Morph	LTLB	1	1
2020	9	20200721	Spring.Morph	LTLB	1	1
2020	9	20200701	Spring.Morph	LTLB	1	1
2020	9	20200701	Spring.Morph	LTLB	1	1
2020	12	20200720	Summer.Morph	LTLB	1	0
2020	12	20200724	Summer.Morph	LTLB	1	1
2020	13	202003	Spring.Morph	LTLB	1	0
2020	13	20200722	Spring.Morph	LTLB	1	1
2020	15	20200728	Spring.Morph	LTLB	1	0
2020	15	20200728	Spring.Morph	LTLB	1	0
2020	15	20200728	Spring.Morph	LTLB	1	0
2020	15	20200728	Spring.Morph	LTLB	1	0
2020	15	20200702	Spring.Morph	LTLB	1	0
2020	15	20200728	Spring.Morph	LTLB	1	1
2020	15	20200728	Spring.Morph	LTLB	1	1
2020	15	20200702	Spring.Morph	LTLB	1	1
2020	16	20200720	Spring.Morph	LTLB	1	1
2020	17	20200721	Summer.Morph	LTLB	1	1
2020	17	20200716	Summer.Morph	LTLB	1	1
2020	18	20200716	Spring.Morph	LTLB	1	1
2020	19	20200714	Spring.Morph	LTLB	1	1
2020	19	20200716	Spring.Morph	LTLB	1	1
2020	19	20200707	Spring.Morph	LTLB	1	1
2020	21	202003	Spring.Morph	LTLB	1	0
2020	21	202003	Spring.Morph	LTLB	1	0
2020	21	202003	Spring.Morph	LTLB	1	0
2020	21	202003	Spring.Morph	LTLB	1	0
2020	21	20200709	Spring.Morph	LTLB	1	0
2020	21	202003	Spring.Morph	LTLB	1	1
2020	21	202003	Spring.Morph	LTLB	1	1
2020	21	202003	Spring.Morph	LTLB	1	1
2020	21	20200721	Spring.Morph	LTLB	1	1
2020	21	20200721	Spring.Morph	LTLB	1	1
2020	21	20200723	Summer.Morph	LTLB	1	1
2020	23	20200723	Summer.Morph	LTLB	1	0
2020	23	20200714	Summer.Morph	LTLB	1	1
2020	23	20200714	Summer.Morph	LTLB	1	1
2020	23	20200714	Summer.Morph	LTLB	1	1
2020	23	20200716	Summer.Morph	LTLB	1	1
2020	23	20200716	Summer.Morph	LTLB	1	1
2020	23	20200701	Summer.Morph	LTLB	1	1
2020	24	20200722	Spring.Morph	LTLB	1	1
2020	25	20200721	Summer.Morph	LTLB	1	1
2020	25	20200721	Spring.Morph	LTLB	1	1
2020	27	20200728	Summer.Morph	LTLB	1	0
2020	27	20200701	Spring.Morph	LTLB	1	1
2020	28	202003	Spring.Morph	LTLB	1	0
2020	28	20200728	Spring.Morph	LTLB	1	0
2020	28	202003	Spring.Morph	LTLB	1	1
2020	28	202003	Spring.Morph	LTLB	1	1
2020	28	20200714	Summer.Morph	LTLB	1	1
2020	28	20200724	Spring.Morph	LTLB	1	1
2020	28	20200724	Spring.Morph	LTLB	1	1
2020	28	20200724	Spring.Morph	LTLB	1	1
2020	29	202003	Spring.Morph	LTLB	1	0
2020	29	20200728	Summer.Morph	LTLB	1	0
2020	29	20200728	Summer.Morph	LTLB	1	1
2020	30	20200720	Spring.Morph	LTLB	1	1
2020	33	202003	Spring.Morph	LTLB	1	0
2020	33	202003	Spring.Morph	LTLB	1	0
2020	33	202003	Spring.Morph	LTLB	1	0
2020	33	202003	Spring.Morph	LTLB	1	0
2020	41	202003	Summer.Morph	LTLB	1	0
2020	41	202003	Summer.Morph	LTLB	1	0
2020	41	202003	Summer.Morph	LTLB	1	0
2020	41	202003	Summer.Morph	LTLB	1	0
2020	41	202003	Summer.Morph	LTLB	1	0
2020	41	202003	Summer.Morph	LTLB	1	0
2020	41	202003	Summer.Morph	LTLB	1	0
2020	41	202003	Summer.Morph	LTLB	1	0
2020	41	202003	Summer.Morph	LTLB	1	0
2020	53	202003	Spring.Morph	LTLB	1	0
2020	53	202003	Spring.Morph	LTLB	1	0
2020	53	202003	Spring.Morph	LTLB	1	0
2020	78	202003	Spring.Morph	LTLB	1	0
2020	78	202003	Spring.Morph	LTLB	1	0
2020	78	202003	Spring.Morph	LTLB	1	1
2020	78	202003	Spring.Morph	LTLB	1	1
2020	80	202003	Summer.Morph	LTLB	1	1
2020	80	202003	Summer.Morph	LTLB	1	1
2020	112	202003	Spring.Morph	LTLB	1	0
2020	112	202003	Spring.Morph	LTLB	1	0
2020	112	202003	Spring.Morph	LTLB	1	1
2020	127	202003	Spring.Morph	LTLB	1	0
2020	137	202003	Spring.Morph	LTLB	1	1
2020	139	202003	Spring.Morph	LTLB	1	1
2022	12	20220419	Spring.Morph	LTLB	1	0
2022	19	20220425	Spring.Morph	LTLB	1	0
2022	17	20220425	Spring.Morph	LTLB	1	0
2022	1	20220425	Spring.Morph	LTLB	1	0
2022	1	20220425	Spring.Morph	LTLB	1	0
2022	1	20220425	Spring.Morph	LTLB	1	0
2022	10	20220425	Spring.Morph	LTLB	1	1
2022	10	20220425	Spring.Morph	LTLB	1	1
2022	21	20220425	Spring.Morph	LTLB	1	1
2022	21	20220425	Spring.Morph	LTLB	1	1
2022	4	20220425	Spring.Morph	LTLB	1	1
2022	4	20220425	Spring.Morph	LTLB	1	1
2022	10	20220425	Spring.Morph	LTLB	1	1
2022	10	20220425	Spring.Morph	LTLB	1	1
2022	6	20220425	Spring.Morph	LTLB	1	1
2022	14	20220425	Spring.Morph	LTLB	1	1
2022	14	20220425	Spring.Morph	LTLB	1	1
2022	14	20220425	Spring.Morph	LTLB	1	1
2022	14	20220425	Spring.Morph	LTLB	1	1
2022	14	20220425	Spring.Morph	LTLB	1	1
2022	14	20220425	Spring.Morph	LTLB	1	1
2022	14	20220425	Spring.Morph	LTLB	1	1
2022	29	20220506	Spring.Morph	LTLB	1	1
2022	32	20220506	Spring.Morph	LTLB	1	1
2022	32	20220506	Spring.Morph	LTLB	1	1
2022	78	20220630	Spring.Morph	LTLB	1	1
2022	51	20220630	Spring.Morph	LTLB	1	1
2022	51	20220630	Spring.Morph	LTLB	1	1
2022	76	20220630	Spring.Morph	LTLB	1	1
2022	76	20220630	Spring.Morph	LTLB	1	1
2022	76	20220630	Spring.Morph	LTLB	1	1
2022	24	20220425	Spring.Morph	LTLB	1	1
2020	53	202003	Spring.Morph	SMALLBEETLE	1	0
2022	49	20220603	Spring.Morph	SMALLBEETLE	1	0
2022	49	20220603	Spring.Morph	SMALLBEETLE	1	0
2022	12	20220607	Spring.Morph	SMALLBEETLE	1	1
2020	1	20200727	Summer.Morph	SMALLBUTTERFLY	1	1
2020	15	20200728	Spring.Morph	SMALLBUTTERFLY	1	0
2020	24	20200727	Spring.Morph	SMALLBUTTERFLY	1	0
2022	53	20220602	Spring.Morph	SMALLBUTTERFLY	1	0
2022	79	20220628	Spring.Morph	SMALLBUTTERFLY	1	0
2022	69	20220630	Spring.Morph	SMALLBUTTERFLY	1	1
2022	45	20220629	Summer.Morph	SMALLBUTTERFLY	1	0
2022	45	20220630	Summer.Morph	SMALLBUTTERFLY	1	0
2020	8	20200717	Summer.Morph	SMALLFLY	1	0
2020	16	20200626	Spring.Morph	SMALLFLY	1	0
2022	15	20220506	Summer.Morph	SMALLFLY	1	0
2020	2	202003	Spring.Morph	SMALLHOVERFLY	1	0
2020	12	202003	Spring.Morph	SMALLHOVERFLY	1	0
2020	13	202003	Spring.Morph	SMALLHOVERFLY	1	0
2020	13	202003	Spring.Morph	SMALLHOVERFLY	1	0
2020	13	202003	Spring.Morph	SMALLHOVERFLY	1	0
2020	17	20200629	Spring.Morph	SMALLHOVERFLY	1	0
2020	23	202003	Spring.Morph	SMALLHOVERFLY	1	0
2020	23	202003	Spring.Morph	SMALLHOVERFLY	1	0
2020	23	202003	Spring.Morph	SMALLHOVERFLY	1	1
2020	24	202003	Spring.Morph	SMALLHOVERFLY	1	0
2020	45	202003	Summer.Morph	SMALLHOVERFLY	1	0
2020	46	202003	Summer.Morph	SMALLHOVERFLY	1	0
2020	61	202003	Summer.Morph	SMALLHOVERFLY	1	0
2020	68	202003	Spring.Morph	SMALLHOVERFLY	1	0
2020	70	202003	Summer.Morph	SMALLHOVERFLY	1	0
2020	72	202003	Summer.Morph	SMALLHOVERFLY	1	0
2020	1	20200720	Summer.Morph	STLB	1	0
2020	1	20200720	Summer.Morph	STLB	1	1
2020	2	20200717	Spring.Morph	STLB	1	1
2020	3	20200630	Summer.Morph	STLB	1	0
2020	3	20200630	Summer.Morph	STLB	1	0
2020	3	20200716	Summer.Morph	STLB	1	0
2020	3	20200630	Spring.Morph	STLB	1	1
2020	3	20200721	Spring.Morph	STLB	1	1
2020	4	20200720	Spring.Morph	STLB	1	0
2020	4	20200724	Spring.Morph	STLB	1	0
2020	4	20200630	Summer.Morph	STLB	1	1
2020	4	20200720	Spring.Morph	STLB	1	1
2020	8	20200630	Summer.Morph	STLB	1	0
2020	8	20200723	Summer.Morph	STLB	1	0
2020	8	20200630	Summer.Morph	STLB	1	1
2020	15	20200629	Spring.Morph	STLB	1	0
2020	15	20200727	Summer.Morph	STLB	1	0
2020	15	20200629	Spring.Morph	STLB	1	1
2020	16	20200723	Spring.Morph	STLB	1	0
2020	16	20200723	Spring.Morph	STLB	1	0
2020	16	20200720	Spring.Morph	STLB	1	1
2020	16	20200723	Spring.Morph	STLB	1	1
2020	17	20200723	Summer.Morph	STLB	1	0
2020	17	20200727	Summer.Morph	STLB	1	0
2020	18	20200630	Spring.Morph	STLB	1	1
2020	18	20200630	Spring.Morph	STLB	1	1
2020	18	20200630	Spring.Morph	STLB	1	1
2020	19	20200630	Spring.Morph	STLB	1	1
2020	19	20200630	Spring.Morph	STLB	1	1
2020	19	20200630	Spring.Morph	STLB	1	1
2020	21	20200721	Spring.Morph	STLB	1	1
2020	21	20200721	Spring.Morph	STLB	1	1
2020	21	20200721	Spring.Morph	STLB	1	1
2020	23	20200716	Summer.Morph	STLB	1	0
2020	23	20200716	Summer.Morph	STLB	1	1
2020	24	20200727	Spring.Morph	STLB	1	0
2020	24	20200717	Spring.Morph	STLB	1	1
2020	24	20200717	Spring.Morph	STLB	1	1
2020	24	20200717	Spring.Morph	STLB	1	1
2020	25	20200721	Summer.Morph	STLB	1	1
2020	25	20200721	Summer.Morph	STLB	1	1
2020	27	20200717	Spring.Morph	STLB	1	0
2020	27	20200717	Spring.Morph	STLB	1	1
2020	28	20200630	Spring.Morph	STLB	1	1
2020	28	20200630	Spring.Morph	STLB	1	1
2020	28	20200630	Spring.Morph	STLB	1	1
2020	28	20200721	Summer.Morph	STLB	1	1
2020	28	20200629	Spring.Morph	STLB	1	1
2020	29	20200716	Spring.Morph	STLB	1	0
2020	30	20200716	Spring.Morph	STLB	1	1
2020	30	20200720	Spring.Morph	STLB	1	1
2020	30	20200720	Spring.Morph	STLB	1	1
2020	30	20200720	Spring.Morph	STLB	1	1
2022	13	20220611	Spring.Morph	STLB	1	0
2022	71	20220620	Spring.Morph	STLB	1	1
2022	73	20220620	Spring.Morph	STLB	1	1
2022	73	20220620	Spring.Morph	STLB	1	1
2022	70	20220620	Spring.Morph	STLB	1	1
2022	68	20220620	Spring.Morph	STLB	1	1
2022	72	20220620	Spring.Morph	STLB	1	1
2022	72	20220620	Spring.Morph	STLB	1	1
2022	72	20220620	Spring.Morph	STLB	1	1
2022	68	20220620	Spring.Morph	STLB	1	1
2022	9	20220611	Summer.Morph	STLB	1	0
2022	25	20220613	Summer.Morph	STLB	1	0
2022	2	20220620	Summer.Morph	STLB	1	0
2022	15	20220620	Summer.Morph	STLB	1	1
2020	1	20200720	Spring.Morph	STMB	1	0
2020	1	20200717	Spring.Morph	STMB	1	1
2020	1	20200720	Summer.Morph	STMB	1	1
2020	1	20200720	Summer.Morph	STMB	1	1
2020	1	20200720	Summer.Morph	STMB	1	1
2020	1	20200720	Summer.Morph	STMB	1	1
2020	1	20200720	Summer.Morph	STMB	1	1
2020	1	20200720	Summer.Morph	STMB	1	1
2020	2	20200728	Summer.Morph	STMB	1	0
2020	2	20200721	Summer.Morph	STMB	1	1
2020	2	20200717	Summer.Morph	STMB	1	1
2020	2	20200724	Summer.Morph	STMB	1	1
2020	3	20200724	Summer.Morph	STMB	1	0
2020	3	20200715	Summer.Morph	STMB	1	1
2020	3	20200709	Summer.Morph	STMB	1	1
2020	4	20200728	Spring.Morph	STMB	1	0
2020	6	20200728	Spring.Morph	STMB	1	0
2020	6	20200707	Spring.Morph	STMB	1	1
2020	6	20200728	Spring.Morph	STMB	1	1
2020	8	20200723	Summer.Morph	STMB	1	0
2020	8	20200723	Summer.Morph	STMB	1	0
2020	8	20200723	Summer.Morph	STMB	1	0
2020	8	20200720	Summer.Morph	STMB	1	1
2020	13	20200722	Spring.Morph	STMB	1	0
2020	15	20200724	Spring.Morph	STMB	1	0
2020	15	20200706	Spring.Morph	STMB	1	1
2020	15	20200724	Spring.Morph	STMB	1	1
2020	15	20200625	Spring.Morph	STMB	1	1
2020	16	20200728	Summer.Morph	STMB	1	0
2020	16	20200723	Spring.Morph	STMB	1	0
2020	17	20200728	Summer.Morph	STMB	1	0
2020	17	20200715	Spring.Morph	STMB	1	1
2020	17	20200728	Summer.Morph	STMB	1	1
2020	18	20200721	Spring.Morph	STMB	1	0
2020	18	20200721	Spring.Morph	STMB	1	0
2020	18	20200625	Spring.Morph	STMB	1	0
2020	18	20200625	Spring.Morph	STMB	1	0
2020	19	20200722	Spring.Morph	STMB	1	0
2020	19	20200722	Spring.Morph	STMB	1	0
2020	19	20200625	Spring.Morph	STMB	1	0
2020	19	20200625	Spring.Morph	STMB	1	0
2020	19	20200625	Spring.Morph	STMB	1	1
2020	21	20200706	Spring.Morph	STMB	1	1
2020	23	20200722	Summer.Morph	STMB	1	0
2020	23	20200723	Summer.Morph	STMB	1	0
2020	23	20200723	Summer.Morph	STMB	1	0
2020	23	20200722	Summer.Morph	STMB	1	1
2020	23	20200722	Summer.Morph	STMB	1	1
2020	24	20200722	Spring.Morph	STMB	1	0
2020	24	20200722	Spring.Morph	STMB	1	0
2020	24	20200722	Spring.Morph	STMB	1	0
2020	24	20200717	Spring.Morph	STMB	1	1
2020	24	20200722	Spring.Morph	STMB	1	1
2020	25	20200721	Summer.Morph	STMB	1	0
2020	25	20200728	Spring.Morph	STMB	1	0
2020	25	20200728	Spring.Morph	STMB	1	1
2020	26	20200625	Summer.Morph	STMB	1	0
2020	26	20200723	Spring.Morph	STMB	1	1
2020	26	20200720	Spring.Morph	STMB	1	1
2020	27	20200723	Spring.Morph	STMB	1	0
2020	27	20200715	Summer.Morph	STMB	1	1
2020	27	20200717	Summer.Morph	STMB	1	1
2020	27	20200723	Spring.Morph	STMB	1	1
2020	27	20200723	Spring.Morph	STMB	1	1
2020	28	20200722	Summer.Morph	STMB	1	0
2020	28	20200625	Summer.Morph	STMB	1	0
2020	29	20200630	Spring.Morph	STMB	1	0
2020	29	20200723	Spring.Morph	STMB	1	0
2020	29	20200625	Spring.Morph	STMB	1	0
2020	29	20200723	Spring.Morph	STMB	1	1
2020	29	20200625	Spring.Morph	STMB	1	1
2020	29	20200625	Spring.Morph	STMB	1	1
2020	30	20200720	Spring.Morph	STMB	1	1
2022	70	20220624	Spring.Morph	STMB	1	0
2022	87	20220705	Spring.Morph	STMB	1	0
2022	82	20220705	Spring.Morph	STMB	1	0
2022	87	20220706	Spring.Morph	STMB	1	0
2022	87	20220706	Spring.Morph	STMB	1	0
2022	72	20220624	Spring.Morph	STMB	1	0
2022	72	20220624	Spring.Morph	STMB	1	0
2022	72	20220624	Spring.Morph	STMB	1	0
2022	68	20220624	Spring.Morph	STMB	1	0
2022	69	20220624	Spring.Morph	STMB	1	0
2022	24	20220624	Spring.Morph	STMB	1	0
2022	24	20220624	Spring.Morph	STMB	1	0
2022	70	20220624	Spring.Morph	STMB	1	0
2022	41	20220606	Spring.Morph	STMB	1	0
2022	12	20220608	Spring.Morph	STMB	1	0
2022	12	20220608	Spring.Morph	STMB	1	0
2022	56	20220608	Spring.Morph	STMB	1	0
2022	56	20220608	Spring.Morph	STMB	1	0
2022	56	20220608	Spring.Morph	STMB	1	0
2022	56	20220608	Spring.Morph	STMB	1	0
2022	51	20220608	Spring.Morph	STMB	1	0
2022	51	20220608	Spring.Morph	STMB	1	1
2022	51	20220608	Spring.Morph	STMB	1	1
2022	53	20220608	Spring.Morph	STMB	1	1
2022	50	20220609	Spring.Morph	STMB	1	1
2022	60	20220609	Spring.Morph	STMB	1	1
2022	58	20220609	Spring.Morph	STMB	1	1
2022	55	20220611	Spring.Morph	STMB	1	1
2022	13	20220613	Spring.Morph	STMB	1	1
2022	13	20220613	Spring.Morph	STMB	1	1
2022	13	20220613	Spring.Morph	STMB	1	1
2022	51	20220623	Spring.Morph	STMB	1	1
2022	51	20220623	Spring.Morph	STMB	1	1
2022	69	20220623	Spring.Morph	STMB	1	1
2022	69	20220623	Spring.Morph	STMB	1	1
2022	69	20220623	Spring.Morph	STMB	1	1
2022	69	20220623	Spring.Morph	STMB	1	1
2022	69	20220623	Spring.Morph	STMB	1	1
2022	69	20220623	Spring.Morph	STMB	1	1
2022	74	20220623	Spring.Morph	STMB	1	1
2022	76	20220623	Spring.Morph	STMB	1	1
2022	68	20220623	Spring.Morph	STMB	1	1
2022	68	20220623	Spring.Morph	STMB	1	1
2022	68	20220623	Spring.Morph	STMB	1	1
2022	68	20220623	Spring.Morph	STMB	1	1
2022	77	20220624	Spring.Morph	STMB	1	1
2022	77	20220624	Spring.Morph	STMB	1	1
2022	78	20220624	Spring.Morph	STMB	1	1
2022	77	20220624	Spring.Morph	STMB	1	1
2022	79	20220624	Spring.Morph	STMB	1	1
2022	2	20220624	Spring.Morph	STMB	1	1
2022	19	20220419	Spring.Morph	STMB	1	1
2022	6	20220607	Spring.Morph	STMB	1	1
2022	58	20220607	Spring.Morph	STMB	1	1
2022	68	20220629	Spring.Morph	STMB	1	1
2022	68	20220629	Spring.Morph	STMB	1	1
2022	64	20220624	Summer.Morph	STMB	1	0
2022	43	20220624	Summer.Morph	STMB	1	0
2022	64	20220624	Summer.Morph	STMB	1	0
2022	47	20220606	Summer.Morph	STMB	1	0
2022	18	20220608	Summer.Morph	STMB	1	0
2022	66	20220609	Summer.Morph	STMB	1	0
2022	67	20220609	Summer.Morph	STMB	1	0
2022	25	20220611	Summer.Morph	STMB	1	0
2022	25	20220611	Summer.Morph	STMB	1	0
2022	25	20220611	Summer.Morph	STMB	1	0
2022	15	20220613	Summer.Morph	STMB	1	0
2022	15	20220613	Summer.Morph	STMB	1	0
2022	62	20220613	Summer.Morph	STMB	1	0
2022	62	20220613	Summer.Morph	STMB	1	0
2022	62	20220613	Summer.Morph	STMB	1	0
2022	62	20220613	Summer.Morph	STMB	1	1
2022	5	20220623	Summer.Morph	STMB	1	1
2022	67	20220623	Summer.Morph	STMB	1	1
2022	61	20220623	Summer.Morph	STMB	1	1
2022	45	20220623	Summer.Morph	STMB	1	1
2022	8	20220623	Summer.Morph	STMB	1	1
2022	15	20220623	Summer.Morph	STMB	1	1
2022	65	20220623	Summer.Morph	STMB	1	1
2022	37	20220624	Summer.Morph	STMB	1	1
2022	23	20220624	Summer.Morph	STMB	1	1
2022	23	20220624	Summer.Morph	STMB	1	1
2022	59	20220624	Summer.Morph	STMB	1	1
2022	45	20220624	Summer.Morph	STMB	1	1
2022	45	20220629	Summer.Morph	STMB	1	1
2020	1	20200706	Summer.Morph	STSB	1	0
2020	1	20200624	Summer.Morph	STSB	1	0
2020	1	20200624	Summer.Morph	STSB	1	0
2020	1	20200706	Summer.Morph	STSB	1	1
2020	2	20200715	Summer.Morph	STSB	1	1
2020	3	20200715	Summer.Morph	STSB	1	0
2020	6	202003	Spring.Morph	STSB	1	0
2020	6	202003	Spring.Morph	STSB	1	0
2020	9	20200727	Spring.Morph	STSB	1	0
2020	9	20200727	Spring.Morph	STSB	1	1
2020	9	20200727	Spring.Morph	STSB	1	1
2020	13	20200722	Spring.Morph	STSB	1	1
2020	15	20200709	Spring.Morph	STSB	1	0
2020	15	20200727	Summer.Morph	STSB	1	0
2020	21	20200715	Spring.Morph	STSB	1	1
2020	21	20200715	Spring.Morph	STSB	1	1
2020	23	20200722	Summer.Morph	STSB	1	1
2020	23	20200722	Summer.Morph	STSB	1	1
2020	23	20200722	Summer.Morph	STSB	1	1
2020	23	20200722	Summer.Morph	STSB	1	1
2020	24	20200727	Spring.Morph	STSB	1	0
2020	24	20200727	Spring.Morph	STSB	1	0
2020	24	20200727	Spring.Morph	STSB	1	0
2020	24	20200722	Spring.Morph	STSB	1	1
2020	24	20200722	Spring.Morph	STSB	1	1
2020	26	20200727	Spring.Morph	STSB	1	0
2020	26	202003	Summer.Morph	STSB	1	0
2020	26	202003	Summer.Morph	STSB	1	0
2020	27	20200727	Spring.Morph	STSB	1	0
2020	27	20200706	Summer.Morph	STSB	1	1
2020	28	20200727	Summer.Morph	STSB	1	0
2020	28	20200722	Summer.Morph	STSB	1	1
2020	29	20200626	Spring.Morph	STSB	1	0
2020	29	20200626	Spring.Morph	STSB	1	0
2020	29	20200626	Spring.Morph	STSB	1	0
2020	46	202003	Summer.Morph	STSB	1	0
2020	53	202003	Spring.Morph	STSB	1	0
2020	61	202003	Summer.Morph	STSB	1	0
2020	61	202003	Summer.Morph	STSB	1	0
2020	61	202003	Summer.Morph	STSB	1	0
2020	61	202003	Summer.Morph	STSB	1	0
2020	61	202003	Summer.Morph	STSB	1	0
2020	72	202003	Summer.Morph	STSB	1	0
2020	72	202003	Summer.Morph	STSB	1	0
2020	72	202003	Summer.Morph	STSB	1	0
2020	72	202003	Summer.Morph	STSB	1	0
2020	72	202003	Summer.Morph	STSB	1	0
2020	72	202003	Summer.Morph	STSB	1	0
2020	72	202003	Summer.Morph	STSB	1	0
2020	72	202003	Summer.Morph	STSB	1	1
2020	79	202003	Spring.Morph	STSB	1	0
2020	127	202003	Spring.Morph	STSB	1	0
2020	137	202003	Spring.Morph	STSB	1	0
2022	53	20220615	Spring.Morph	STSB	1	0
2022	50	20220620	Spring.Morph	STSB	1	0
2022	50	20220620	Spring.Morph	STSB	1	0
2022	74	20220620	Spring.Morph	STSB	1	0
2022	71	20220623	Spring.Morph	STSB	1	0
2022	51	20220623	Spring.Morph	STSB	1	0
2022	21	20220425	Spring.Morph	STSB	1	0
2022	4	20220428	Spring.Morph	STSB	1	0
2022	4	20220428	Spring.Morph	STSB	1	0
2022	3	20220428	Spring.Morph	STSB	1	0
2022	36	20220601	Spring.Morph	STSB	1	0
2022	17	20220606	Spring.Morph	STSB	1	0
2022	12	20220607	Spring.Morph	STSB	1	0
2022	57	20220607	Spring.Morph	STSB	1	0
2022	58	20220607	Spring.Morph	STSB	1	0
2022	58	20220607	Spring.Morph	STSB	1	0
2022	54	20220608	Spring.Morph	STSB	1	0
2022	54	20220608	Spring.Morph	STSB	1	0
2022	56	20220609	Spring.Morph	STSB	1	0
2022	56	20220609	Spring.Morph	STSB	1	0
2022	56	20220609	Spring.Morph	STSB	1	0
2022	56	20220609	Spring.Morph	STSB	1	0
2022	50	20220609	Spring.Morph	STSB	1	0
2022	56	20220609	Spring.Morph	STSB	1	0
2022	58	20220609	Spring.Morph	STSB	1	0
2022	52	20220609	Spring.Morph	STSB	1	0
2022	52	20220609	Spring.Morph	STSB	1	0
2022	54	20220611	Spring.Morph	STSB	1	0
2022	54	20220611	Spring.Morph	STSB	1	0
2022	55	20220611	Spring.Morph	STSB	1	0
2022	55	20220611	Spring.Morph	STSB	1	0
2022	55	20220611	Spring.Morph	STSB	1	0
2022	55	20220611	Spring.Morph	STSB	1	0
2022	55	20220611	Spring.Morph	STSB	1	0
2022	51	20220611	Spring.Morph	STSB	1	0
2022	55	20220611	Spring.Morph	STSB	1	0
2022	51	20220611	Spring.Morph	STSB	1	0
2022	51	20220611	Spring.Morph	STSB	1	1
2022	51	20220611	Spring.Morph	STSB	1	1
2022	55	20220611	Spring.Morph	STSB	1	1
2022	51	20220611	Spring.Morph	STSB	1	1
2022	10	20220611	Spring.Morph	STSB	1	1
2022	13	20220611	Spring.Morph	STSB	1	1
2022	10	20220611	Spring.Morph	STSB	1	1
2022	29	20220611	Spring.Morph	STSB	1	1
2022	13	20220613	Spring.Morph	STSB	1	1
2022	13	20220613	Spring.Morph	STSB	1	1
2022	55	20220613	Spring.Morph	STSB	1	1
2022	55	20220613	Spring.Morph	STSB	1	1
2022	55	20220613	Spring.Morph	STSB	1	1
2022	55	20220613	Spring.Morph	STSB	1	1
2022	55	20220613	Spring.Morph	STSB	1	1
2022	55	20220613	Spring.Morph	STSB	1	1
2022	55	20220613	Spring.Morph	STSB	1	1
2022	55	20220613	Spring.Morph	STSB	1	1
2022	58	20220615	Spring.Morph	STSB	1	1
2022	58	20220615	Spring.Morph	STSB	1	1
2022	53	20220615	Spring.Morph	STSB	1	1
2022	53	20220615	Spring.Morph	STSB	1	1
2022	58	20220615	Spring.Morph	STSB	1	1
2022	50	20220615	Spring.Morph	STSB	1	1
2022	50	20220615	Spring.Morph	STSB	1	1
2022	57	20220615	Spring.Morph	STSB	1	1
2022	57	20220608	Spring.Morph	STSB	1	1
2022	58	20220615	Spring.Morph	STSB	1	1
2022	2	20220620	Summer.Morph	STSB	1	0
2022	2	20220620	Summer.Morph	STSB	1	0
2022	44	20220620	Summer.Morph	STSB	1	0
2022	61	20220620	Summer.Morph	STSB	1	0
2022	65	20220620	Summer.Morph	STSB	1	0
2022	65	20220620	Summer.Morph	STSB	1	0
2022	45	20220620	Summer.Morph	STSB	1	0
2022	20	20220620	Summer.Morph	STSB	1	0
2022	15	20220623	Summer.Morph	STSB	1	0
2022	5	20220623	Summer.Morph	STSB	1	0
2022	15	20220623	Summer.Morph	STSB	1	0
2022	23	20220428	Summer.Morph	STSB	1	0
2022	28	20220601	Summer.Morph	STSB	1	0
2022	28	20220607	Summer.Morph	STSB	1	0
2022	28	20220607	Summer.Morph	STSB	1	0
2022	64	20220607	Summer.Morph	STSB	1	0
2022	66	20220609	Summer.Morph	STSB	1	0
2022	45	20220609	Summer.Morph	STSB	1	0
2022	67	20220609	Summer.Morph	STSB	1	0
2022	20	20220609	Summer.Morph	STSB	1	0
2022	64	20220609	Summer.Morph	STSB	1	0
2022	64	20220609	Summer.Morph	STSB	1	0
2022	64	20220609	Summer.Morph	STSB	1	0
2022	64	20220609	Summer.Morph	STSB	1	0
2022	25	20220611	Summer.Morph	STSB	1	0
2022	8	20220611	Summer.Morph	STSB	1	1
2022	38	20220611	Summer.Morph	STSB	1	1
2022	38	20220611	Summer.Morph	STSB	1	1
2022	20	20220611	Summer.Morph	STSB	1	1
2022	67	20220611	Summer.Morph	STSB	1	1
2022	9	20220611	Summer.Morph	STSB	1	1
2022	62	20220611	Summer.Morph	STSB	1	1
2022	23	20220611	Summer.Morph	STSB	1	1
2022	25	20220613	Summer.Morph	STSB	1	1
2022	63	20220615	Summer.Morph	STSB	1	1
2022	44	20220615	Summer.Morph	STSB	1	1
2022	43	20220615	Summer.Morph	STSB	1	1
2022	64	20220615	Summer.Morph	STSB	1	1
2022	64	20220615	Summer.Morph	STSB	1	1
2020	17	20200728	Summer.Morph	STXSB	1	0
2020	29	20200728	Summer.Morph	STXSB	1	0
2020	29	20200723	Spring.Morph	STXSB	1	1
2022	1	20220509	Spring.Morph	STXSB	1	0
2022	40	20220511	Spring.Morph	STXSB	1	1
2022	40	20220511	Spring.Morph	STXSB	1	1
2022	8	20220518	Summer.Morph	STXSB	1	0
2022	11	20220518	Summer.Morph	STXSB	1	0
2022	11	20220518	Summer.Morph	STXSB	1	1
2022	16	20220518	Summer.Morph	STXSB	1	1
2022	16	20220518	Summer.Morph	STXSB	1	1

## Sheet: Dataset_4
Dataset_4: Pollinator_Effectiveness_SeedSet
Year	Plant	Trial	Floral.Morph	FG	Ripe.Seeds	Aborted.Seeds	Ovules
2020	23	Two	Summer.Morph	LTLB	29	1	9
2020	23	Two	Summer.Morph	LARGEBUTTERFLY	49	0	1
2020	8	Two	Summer.Morph	STLB	35	1	7
2020	7	Two	Summer.Morph	LTLB	39	0	10
2020	27	Two	Summer.Morph	LTLB	43	0	4
2020	2	Two	Summer.Morph	LTLB	37	0	8
2020	4	Two	Summer.Morph	LTLB	4	0	42
2020	4	Two	Summer.Morph	LTLB	15	0	29
2020	4	Two	Summer.Morph	STLB	43	0	4
2020	8	Two	Summer.Morph	LARGEBUTTERFLY	26	0	0
2020	8	Two	Summer.Morph	LARGEBUTTERFLY	5	0	26
2020	4	Two	Summer.Morph	LARGEBUTTERFLY	5	0	52
2020	27	Two	Summer.Morph	STMB	43	0	15
2020	25	Two	Summer.Morph	LARGEFLY	4	0	32
2020	1	Two	Summer.Morph	STSB	2	1	53
2020	23	Two	Summer.Morph	LTLB	25	10	0
2020	23	Two	Summer.Morph	LTLB	16	0	41
2020	28	Two	Summer.Morph	LTLB	42	2	11
2020	3	Two	Summer.Morph	STMB	11	1	1
2020	27	Two	Summer.Morph	STMB	34	2	5
2020	23	Two	Summer.Morph	LTLB	67	0	0
2020	23	Two	Summer.Morph	LTLB	22	1	32
2020	23	Two	Summer.Morph	STLB	54	2	3
2020	1	Two	Summer.Morph	SMALLBUTTERFLY	0	20	0
2020	1	Two	Summer.Morph	STMB	0	11	30
2020	1	Two	Summer.Morph	STLB	2	7	12
2020	1	Two	Summer.Morph	STMB	0	16	22
2020	1	Two	Summer.Morph	STMB	0	7	28
2020	3	Two	Summer.Morph	STMB	9	1	20
2020	12	Two	Summer.Morph	LTLB	0	35	3
2020	23	Two	Summer.Morph	STMB	44	2	4
2020	23	Two	Summer.Morph	STMB	0	29	9
2020	23	Two	Summer.Morph	LTLB	51	0	2
2020	8	Two	Summer.Morph	LTLB	55	1	1
2020	8	Two	Summer.Morph	LTLB	27	0	19
2020	8	Two	Summer.Morph	STMB	7	0	17
2020	25	Two	Summer.Morph	LTLB	37	6	15
2020	23	Two	Summer.Morph	STSB	38	0	1
2020	23	Two	Summer.Morph	STSB	10	21	18
2020	23	Two	Summer.Morph	STSB	21	15	29
2020	28	Two	Summer.Morph	STLB	8	1	32
2020	28	Two	Summer.Morph	STSB	36	1	20
2020	17	Two	Summer.Morph	LTLB	25	0	15
2020	29	Two	Summer.Morph	LTLB	0	0	0
2020	2	Two	Summer.Morph	STMB	39	0	13
2020	2	Two	Summer.Morph	LTLB	12	0	33
2020	21	Two	Summer.Morph	LTLB	7	0	37
2020	17	Two	Summer.Morph	LTLB	27	1	9
2020	25	Two	Summer.Morph	STLB	1	0	55
2020	2	Two	Summer.Morph	STMB	17	1	12
2020	3	Two	Spring.Morph	STLB	23	0	55
2020	15	Two	Spring.Morph	LTLB	47	0	4
2020	15	Two	Spring.Morph	STMB	48	0	4
2020	15	Two	Spring.Morph	STLB	58	0	4
2020	28	Two	Spring.Morph	STLB	57	0	6
2020	28	Two	Spring.Morph	STLB	30	0	38
2020	28	Two	Spring.Morph	STLB	75	0	12
2020	28	Two	Spring.Morph	STLB	53	0	14
2020	9	Two	Spring.Morph	LTLB	35	0	2
2020	9	Two	Spring.Morph	LTLB	24	0	25
2020	19	Two	Spring.Morph	STLB	62	1	2
2020	19	Two	Spring.Morph	STLB	29	1	43
2020	19	Two	Spring.Morph	STLB	57	1	8
2020	1	Two	Spring.Morph	LTLB	54	1	1
2020	29	Two	Spring.Morph	STMB	42	2	11
2020	29	Two	Spring.Morph	STMB	23	0	11
2020	18	Two	Spring.Morph	STLB	26	0	48
2020	18	Two	Spring.Morph	STLB	39	2	37
2020	18	Two	Spring.Morph	STLB	16	0	63
2020	6	Two	Spring.Morph	STMB	17	0	29
2020	19	Two	Spring.Morph	LTLB	33	0	32
2020	15	Two	Spring.Morph	STMB	19	1	32
2020	21	Two	Spring.Morph	STMB	43	2	5
2020	30	Two	Spring.Morph	LTLB	15	0	67
2020	30	Two	Spring.Morph	STLB	0	0	38
2020	30	Two	Spring.Morph	STLB	0	2	52
2020	2	Two	Spring.Morph	LTLB	60	1	10
2020	27	Two	Spring.Morph	LARGEBUTTERFLY	27	0	33
2020	24	Two	Spring.Morph	STSB	22	1	27
2020	19	Two	Spring.Morph	LTLB	42	0	34
2020	19	Two	Spring.Morph	LTLB	62	1	2
2020	30	Two	Spring.Morph	STLB	4	39	42
2020	17	Two	Spring.Morph	STMB	36	2	24
2020	27	Two	Spring.Morph	LARGEBUTTERFLY	58	1	8
2020	18	Two	Spring.Morph	LTLB	20	0	9
2020	4	Two	Spring.Morph	LTLB	22	0	10
2020	24	Two	Spring.Morph	STLB	35	11	1
2020	24	Two	Spring.Morph	LARGEBUTTERFLY	2	0	46
2020	24	Two	Spring.Morph	STLB	28	4	2
2020	24	Two	Spring.Morph	LARGEBUTTERFLY	0	0	44
2020	1	Two	Spring.Morph	STMB	23	0	6
2020	1	Two	Spring.Morph	LTLB	37	0	3
2020	16	Two	Spring.Morph	LTLB	23	7	13
2020	16	Two	Spring.Morph	NONHOVBEEFLY	19	3	32
2020	16	Two	Spring.Morph	STLB	0	23	17
2020	1	Two	Spring.Morph	STMB	26	9	0
2020	13	Two	Spring.Morph	LTLB	38	10	7
2020	3	Two	Spring.Morph	STLB	51	1	10
2020	27	Two	Spring.Morph	STLB	15	5	39
2020	6	Two	Spring.Morph	LTLB	35	2	6
2020	29	Two	Spring.Morph	STMB	42	0	0
2020	26	Two	Spring.Morph	STMB	26	11	62
2020	21	Two	Spring.Morph	STLB	0	60	6
2020	21	Two	Spring.Morph	STSB	9	0	41
2020	21	Two	Spring.Morph	STSB	50	2	2
2020	21	Two	Spring.Morph	STLB	2	51	13
2020	21	Two	Spring.Morph	LTLB	0	47	2
2020	21	Two	Spring.Morph	STLB	1	60	4
2020	21	Two	Spring.Morph	LTLB	10	20	18
2020	15	Two	Spring.Morph	STSB	0	0	64
2020	2	Two	Spring.Morph	STLB	37	2	32
2020	28	Two	Spring.Morph	LTLB	5	39	8
2020	25	Two	Spring.Morph	LTLB	53	18	4
2020	24	Two	Spring.Morph	LTLB	33	0	1
2020	24	Two	Spring.Morph	STLB	0	0	46
2020	24	Two	Spring.Morph	STMB	36	13	3
2020	24	Two	Spring.Morph	STMB	9	2	12
2020	24	Two	Spring.Morph	STSB	8	16	9
2020	27	Two	Spring.Morph	STMB	47	4	1
2020	29	Two	Spring.Morph	STXSB	10	28	5
2020	9	Two	Spring.Morph	LTLB	17	9	14
2020	13	Two	Spring.Morph	STSB	8	16	25
2020	4	Two	Spring.Morph	STLB	16	4	29
2020	15	Two	Spring.Morph	STMB	3	8	29
2020	15	Two	Spring.Morph	LTLB	2	1	33
2020	15	Two	Spring.Morph	LTLB	15	2	16
2020	4	Two	Spring.Morph	LTLB	6	23	3
2020	9	Two	Spring.Morph	STSB	2	3	21
2020	9	Two	Spring.Morph	STSB	1	2	4
2020	26	Two	Spring.Morph	STMB	5	16	12
2020	S3	Two	Spring.Morph	LTLB	24	0	45
2020	S4	Two	Spring.Morph	LTLB	35	0	30
2020	S6	Two	Spring.Morph	LTLB	28	0	50
2020	S21	One	Spring.Morph	LTLB	0	9	39
2020	S22	One	Spring.Morph	LTLB	0	3	39
2020	S23	One	Spring.Morph	SMALLHOVERFLY	35	8	1
2020	S28	One	Spring.Morph	LTLB	22	15	1
2020	S28	One	Spring.Morph	LTLB	0	33	0
2020	S72	One	Summer.Morph	STSB	0	5	19
2020	S112	One	Spring.Morph	LTLB	44	0	9
2020	S137	One	Spring.Morph	LTLB	44	0	13
2020	S139	One	Spring.Morph	LTLB	50	17	7
2022	1	Three	Spring.Morph	LTLB	1	0	26
2022	1	Three	Spring.Morph	LTLB	48	2	28
2022	1	Three	Spring.Morph	STXSB	37	0	3
2022	3	Three	Spring.Morph	LARGEBEEFLY	1	13	46
2022	4	Three	Spring.Morph	STSB	0	0	1
2022	4	Three	Spring.Morph	LTLB	0	0	1
2022	4	Three	Spring.Morph	LTLB	0	0	1
2022	6	Three	Spring.Morph	LTLB	68	1	1
2022	6	Three	Spring.Morph	STMB	30	0	25
2022	10	Three	Spring.Morph	LTLB	40	0	4
2022	10	Three	Spring.Morph	LTLB	66	0	1
2022	10	Three	Spring.Morph	LTLB	64	8	2
2022	10	Three	Spring.Morph	STSB	0	43	2
2022	10	Three	Spring.Morph	STSB	6	19	10
2022	12	Three	Spring.Morph	LTLB	21	0	50
2022	12	Three	Spring.Morph	STSB	0	0	1
2022	12	Three	Spring.Morph	LARGEBEEFLY	46	1	11
2022	12	Three	Spring.Morph	LARGEBEEFLY	35	0	8
2022	13	Three	Spring.Morph	LARGEBEEFLY	30	1	23
2022	13	Three	Spring.Morph	LARGEBEEFLY	55	0	2
2022	13	Three	Spring.Morph	STLB	8	1	64
2022	13	Three	Spring.Morph	STMB	50	2	4
2022	13	Three	Spring.Morph	LARGEBEEFLY	65	5	2
2022	13	Three	Spring.Morph	LARGEBEEFLY	67	2	11
2022	13	Three	Spring.Morph	STMB	0	3	82
2022	13	Three	Spring.Morph	STMB	42	1	20
2022	13	Three	Spring.Morph	STMB	10	0	72
2022	14	Three	Spring.Morph	LTLB	2	1	32
2022	14	Three	Spring.Morph	LTLB	0	0	1
2022	14	Three	Spring.Morph	LTLB	19	3	48
2022	14	Three	Spring.Morph	LTLB	75	1	1
2022	14	Three	Spring.Morph	LTLB	3	2	15
2022	14	Three	Spring.Morph	LTLB	11	3	46
2022	14	Three	Spring.Morph	LTLB	35	10	26
2022	17	Three	Spring.Morph	LTLB	43	0	5
2022	17	Three	Spring.Morph	LARGEBEEFLY	37	0	1
2022	17	Three	Spring.Morph	LARGEBEEFLY	45	0	5
2022	17	Three	Spring.Morph	LARGEBEEFLY	42	0	4
2022	17	Three	Spring.Morph	LARGEBUTTERFLY	28	9	3
2022	17	Three	Spring.Morph	LARGEBEEFLY	0	19	4
2022	17	Three	Spring.Morph	LARGEBEEFLY	26	0	14
2022	19	Three	Spring.Morph	NONHOVBEEFLY	28	0	4
2022	19	Three	Spring.Morph	NONHOVBEEFLY	14	1	29
2022	19	Three	Spring.Morph	NONHOVBEEFLY	36	1	8
2022	21	Three	Spring.Morph	LTLB	3	1	63
2022	21	Three	Spring.Morph	LTLB	2	0	72
2022	21	Three	Spring.Morph	LTLB	2	9	61
2022	21	Three	Spring.Morph	LARGEBEEFLY	47	0	24
2022	24	Three	Spring.Morph	LTLB	0	0	1
2022	24	Three	Spring.Morph	STMB	32	1	19
2022	29	Three	Spring.Morph	LTLB	0	3	34
2022	29	Three	Spring.Morph	LARGEBEEFLY	5	0	53
2022	29	Three	Spring.Morph	LARGEBEEFLY	0	0	1
2022	29	Three	Spring.Morph	STSB	24	0	18
2022	30	Three	Spring.Morph	LARGEBEEFLY	35	0	35
2022	32	Three	Spring.Morph	LTLB	41	0	28
2022	32	Three	Spring.Morph	LTLB	42	1	11
2022	32	Three	Spring.Morph	NONHOVBEEFLY	0	0	1
2022	32	Three	Spring.Morph	NONHOVBEEFLY	58	0	3
2022	32	Three	Spring.Morph	NONHOVBEEFLY	57	0	4
2022	32	Three	Spring.Morph	NONHOVBEEFLY	55	1	2
2022	32	Three	Spring.Morph	NONHOVBEEFLY	50	1	3
2022	33	Three	Spring.Morph	LARGEBEEFLY	0	0	1
2022	33	Three	Spring.Morph	LARGEBEEFLY	0	0	1
2022	33	Three	Spring.Morph	LARGEBEEFLY	4	10	35
2022	33	Three	Spring.Morph	LARGEBUTTERFLY	60	0	4
2022	33	Three	Spring.Morph	LARGEBEEFLY	0	28	14
2022	33	Three	Spring.Morph	LARGEBEEFLY	0	0	1
2022	33	Three	Spring.Morph	LARGEBUTTERFLY	52	0	2
2022	35	Three	Spring.Morph	LARGEBEEFLY	57	0	13
2022	35	Three	Spring.Morph	LARGEBUTTERFLY	17	0	43
2022	36	Three	Spring.Morph	LARGEBEEFLY	68	1	2
2022	36	Three	Spring.Morph	LARGEBEEFLY	62	1	1
2022	36	Three	Spring.Morph	LARGEBEEFLY	52	3	1
2022	36	Three	Spring.Morph	STSB	18	2	32
2022	36	Three	Spring.Morph	LARGEBEEFLY	47	1	4
2022	36	Three	Spring.Morph	LARGEBUTTERFLY	4	0	52
2022	36	Three	Spring.Morph	LARGEBEEFLY	43	0	1
2022	39	Three	Spring.Morph	LARGEBEEFLY	80	0	13
2022	39	Three	Spring.Morph	LARGEBEEFLY	14	1	41
2022	39	Three	Spring.Morph	LARGEBEEFLY	57	1	12
2022	39	Three	Spring.Morph	LARGEBEEFLY	67	1	26
2022	39	Three	Spring.Morph	LARGEBEEFLY	73	0	13
2022	39	Three	Spring.Morph	LARGEBEEFLY	3	0	75
2022	39	Three	Spring.Morph	LARGEBEEFLY	60	1	14
2022	40	Three	Spring.Morph	LARGEBEEFLY	0	19	22
2022	40	Three	Spring.Morph	LARGEBEEFLY	30	1	10
2022	40	Three	Spring.Morph	LARGEBEEFLY	0	0	1
2022	40	Three	Spring.Morph	LARGEBEEFLY	0	0	1
2022	41	Three	Spring.Morph	LARGEBEEFLY	27	4	6
2022	41	Three	Spring.Morph	LARGEBEEFLY	31	9	6
2022	41	Three	Spring.Morph	STMB	17	1	9
2022	49	Three	Spring.Morph	SMALLBEETLE	0	5	40
2022	49	Three	Spring.Morph	LARGEBEEFLY	35	0	19
2022	49	Three	Spring.Morph	LARGEBEEFLY	24	0	10
2022	50	Three	Spring.Morph	STSB	38	1	63
2022	50	Three	Spring.Morph	STMB	20	1	25
2022	50	Three	Spring.Morph	STSB	0	2	67
2022	51	Three	Spring.Morph	LARGEBUTTERFLY	37	2	9
2022	51	Three	Spring.Morph	STMB	15	1	21
2022	51	Three	Spring.Morph	STSB	7	0	45
2022	51	Three	Spring.Morph	STMB	1	0	29
2022	51	Three	Spring.Morph	STSB	7	0	32
2022	51	Three	Spring.Morph	STMB	5	0	27
2022	51	Three	Spring.Morph	STSB	11	0	33
2022	51	Three	Spring.Morph	LARGEBEEFLY	13	1	38
2022	51	Three	Spring.Morph	LARGEBEEFLY	3	0	53
2022	51	Three	Spring.Morph	LARGEBEEFLY	13	0	40
2022	52	Three	Spring.Morph	STSB	10	0	60
2022	52	Three	Spring.Morph	LARGEBEEFLY	56	3	6
2022	52	Three	Spring.Morph	LARGEBUTTERFLY	31	0	44
2022	52	Three	Spring.Morph	LARGEBUTTERFLY	26	0	42
2022	53	Three	Spring.Morph	LARGEBUTTERFLY	7	0	45
2022	53	Three	Spring.Morph	LARGEBUTTERFLY	28	0	4
2022	53	Three	Spring.Morph	LARGEBEEFLY	18	0	17
2022	53	Three	Spring.Morph	LARGEBEEFLY	33	0	4
2022	53	Three	Spring.Morph	LARGEBEEFLY	30	0	4
2022	53	Three	Spring.Morph	SMALLBUTTERFLY	20	0	15
2022	54	Three	Spring.Morph	LARGEBEEFLY	56	3	3
2022	54	Three	Spring.Morph	LARGEBEEFLY	36	5	17
2022	54	Three	Spring.Morph	STSB	44	4	11
2022	54	Three	Spring.Morph	STSB	24	1	20
2022	54	Three	Spring.Morph	LARGEBEEFLY	43	2	8
2022	55	Three	Spring.Morph	STSB	0	0	1
2022	55	Three	Spring.Morph	STMB	11	1	41
2022	55	Three	Spring.Morph	STSB	1	0	20
2022	55	Three	Spring.Morph	STSB	11	0	49
2022	55	Three	Spring.Morph	STSB	7	0	57
2022	55	Three	Spring.Morph	LARGEBEEFLY	17	1	59
2022	55	Three	Spring.Morph	LARGEBEEFLY	38	4	29
2022	55	Three	Spring.Morph	LARGEBEEFLY	41	2	34
2022	55	Three	Spring.Morph	LARGEBEEFLY	39	2	28
2022	55	Three	Spring.Morph	LARGEBEEFLY	34	0	32
2022	55	Three	Spring.Morph	LARGEBEEFLY	26	1	34
2022	55	Three	Spring.Morph	STSB	5	0	44
2022	55	Three	Spring.Morph	STSB	16	1	28
2022	55	Three	Spring.Morph	STSB	4	0	47
2022	55	Three	Spring.Morph	STSB	3	0	36
2022	55	Three	Spring.Morph	LARGEBUTTERFLY	38	0	35
2022	55	Three	Spring.Morph	STSB	30	1	17
2022	56	Three	Spring.Morph	LARGEBEEFLY	47	0	37
2022	56	Three	Spring.Morph	LARGEBEEFLY	78	0	11
2022	56	Three	Spring.Morph	STSB	1	1	54
2022	56	Three	Spring.Morph	LARGEBUTTERFLY	34	1	42
2022	56	Three	Spring.Morph	LARGEBEEFLY	71	0	5
2022	56	Three	Spring.Morph	STMB	63	0	13
2022	56	Three	Spring.Morph	LARGEBEEFLY	11	0	82
2022	56	Three	Spring.Morph	LARGEBEEFLY	63	1	7
2022	56	Three	Spring.Morph	LARGEBEEFLY	48	0	54
2022	56	Three	Spring.Morph	STMB	95	0	4
2022	56	Three	Spring.Morph	STMB	77	2	4
2022	57	Three	Spring.Morph	STSB	53	0	6
2022	57	Three	Spring.Morph	STSB	0	1	22
2022	57	Three	Spring.Morph	STXSB	24	0	24
2022	58	Three	Spring.Morph	STSB	37	0	14
2022	58	Three	Spring.Morph	STMB	43	0	0
2022	58	Three	Spring.Morph	STMB	2	0	36
2022	58	Three	Spring.Morph	LARGEBEEFLY	46	0	1
2022	58	Three	Spring.Morph	STMB	19	0	41
2022	68	Three	Spring.Morph	STLB	25	3	77
2022	68	Three	Spring.Morph	STLB	50	5	38
2022	68	Three	Spring.Morph	LARGEBUTTERFLY	30	1	67
2022	68	Three	Spring.Morph	STMB	18	4	61
2022	68	Three	Spring.Morph	STMB	47	0	53
2022	68	Three	Spring.Morph	STMB	23	5	62
2022	68	Three	Spring.Morph	STMB	16	0	96
2022	69	Three	Spring.Morph	LARGEBUTTERFLY	21	1	27
2022	69	Three	Spring.Morph	STMB	20	2	23
2022	69	Three	Spring.Morph	STLB	8	1	40
2022	69	Three	Spring.Morph	STMB	22	0	27
2022	70	Three	Spring.Morph	LARGEHOVERFLY	0	3	1
2022	70	Three	Spring.Morph	STLB	5	1	54
2022	70	Three	Spring.Morph	STMB	4	0	46
2022	71	Three	Spring.Morph	STLB	59	0	3
2022	72	Three	Spring.Morph	STMB	17	0	41
2022	72	Three	Spring.Morph	STMB	2	0	57
2022	72	Three	Spring.Morph	STMB	7	2	38
2022	72	Three	Spring.Morph	STLB	1	0	54
2022	73	Three	Spring.Morph	STLB	0	34	21
2022	74	Three	Spring.Morph	STSB	24	0	28
2022	74	Three	Spring.Morph	STLB	4	0	54
2022	76	Three	Spring.Morph	LTLB	21	0	83
2022	76	Three	Spring.Morph	LTLB	29	1	78
2022	76	Three	Spring.Morph	STMB	66	2	8
2022	76	Three	Spring.Morph	LARGEBUTTERFLY	17	0	69
2022	77	Three	Spring.Morph	STMB	6	1	51
2022	77	Three	Spring.Morph	STMB	2	0	55
2022	78	Three	Spring.Morph	STMB	21	0	37
2022	79	Three	Spring.Morph	STMB	49	0	10
2022	79	Three	Spring.Morph	LARGEBUTTERFLY	7	3	41
2022	82	Three	Spring.Morph	STMB	25	0	38
2022	87	Three	Spring.Morph	STMB	15	0	56
2022	2	Three	Summer.Morph	LARGEBEEFLY	30	17	14
2022	2	Three	Summer.Morph	LARGEHOVERFLY	9	2	37
2022	2	Three	Summer.Morph	LARGEBUTTERFLY	37	3	2
2022	2	Three	Summer.Morph	STLB	35	0	13
2022	5	Three	Summer.Morph	LARGEBUTTERFLY	37	0	0
2022	5	Three	Summer.Morph	LARGEBUTTERFLY	6	0	35
2022	5	Three	Summer.Morph	LARGEBUTTERFLY	25	2	8
2022	8	Three	Summer.Morph	STMB	1	7	11
2022	8	Three	Summer.Morph	STSB	14	1	21
2022	9	Three	Summer.Morph	LARGEBUTTERFLY	44	1	6
2022	9	Three	Summer.Morph	LARGEBUTTERFLY	16	0	21
2022	9	Three	Summer.Morph	LARGEBUTTERFLY	31	0	9
2022	9	Three	Summer.Morph	STMB	36	0	7
2022	9	Three	Summer.Morph	LARGEBUTTERFLY	38	0	2
2022	11	Three	Summer.Morph	STXSB	20	1	23
2022	15	Three	Summer.Morph	LARGEBUTTERFLY	20	4	9
2022	16	Three	Summer.Morph	LARGEBUTTERFLY	52	1	3
2022	16	Three	Summer.Morph	LARGEBUTTERFLY	11	0	39
2022	16	Three	Summer.Morph	STXSB	50	0	2
2022	16	Three	Summer.Morph	LARGEBEEFLY	40	0	34
2022	16	Three	Summer.Morph	LARGEBEEFLY	48	0	8
2022	16	Three	Summer.Morph	LARGEBEEFLY	55	2	10
2022	16	Three	Summer.Morph	STXSB	30	0	19
2022	18	Three	Summer.Morph	STMB	0	0	1
2022	18	Three	Summer.Morph	LARGEBEEFLY	31	0	14
2022	20	Three	Summer.Morph	STSB	14	0	24
2022	23	Three	Summer.Morph	LARGEBEEFLY	18	3	25
2022	23	Three	Summer.Morph	LARGEBUTTERFLY	3	0	36
2022	23	Three	Summer.Morph	STMB	8	0	33
2022	25	Three	Summer.Morph	LARGEBEEFLY	44	1	3
2022	25	Three	Summer.Morph	STMB	45	1	1
2022	25	Three	Summer.Morph	STMB	39	0	12
2022	25	Three	Summer.Morph	LARGEBUTTERFLY	47	1	9
2022	25	Three	Summer.Morph	STSB	7	0	28
2022	26	Three	Summer.Morph	LARGEBUTTERFLY	0	2	36
2022	26	Three	Summer.Morph	LARGEBUTTERFLY	12	2	41
2022	26	Three	Summer.Morph	LARGEBUTTERFLY	37	0	21
2022	27	Three	Summer.Morph	LARGEBEEFLY	10	3	16
2022	27	Three	Summer.Morph	LARGEBEEFLY	35	1	2
2022	27	Three	Summer.Morph	LARGEHOVERFLY	2	0	31
2022	27	Three	Summer.Morph	LARGEBUTTERFLY	15	1	10
2022	27	Three	Summer.Morph	LARGEBUTTERFLY	24	2	3
2022	34	Three	Summer.Morph	LARGEBUTTERFLY	21	1	31
2022	36	Three	Summer.Morph	LARGEBEEFLY	34	20	2
2022	37	Three	Summer.Morph	STMB	40	1	7
2022	38	Three	Summer.Morph	LARGEBEEFLY	47	1	11
2022	38	Three	Summer.Morph	STSB	12	0	37
2022	38	Three	Summer.Morph	STSB	1	0	30
2022	43	Three	Summer.Morph	STMB	13	0	31
2022	44	Three	Summer.Morph	LARGEBUTTERFLY	0	0	45
2022	44	Three	Summer.Morph	STSB	21	2	6
2022	45	Three	Summer.Morph	LARGEBUTTERFLY	36	0	10
2022	45	Three	Summer.Morph	LARGEBUTTERFLY	37	1	6
2022	45	Three	Summer.Morph	LARGEBEEFLY	31	0	12
2022	45	Three	Summer.Morph	LARGEBEEFLY	18	1	22
2022	45	Three	Summer.Morph	STSB	1	0	1
2022	46	Three	Summer.Morph	LARGEBEEFLY	45	0	21
2022	47	Three	Summer.Morph	LARGEBEEFLY	19	2	30
2022	47	Three	Summer.Morph	LARGEBEEFLY	21	0	8
2022	47	Three	Summer.Morph	LARGEBUTTERFLY	24	0	20
2022	47	Three	Summer.Morph	STMB	12	0	45
2022	48	Three	Summer.Morph	LARGEBUTTERFLY	30	5	18
2022	48	Three	Summer.Morph	LARGEBEEFLY	1	0	42
2022	59	Three	Summer.Morph	STMB	47	1	19
2022	60	Three	Summer.Morph	LARGEBUTTERFLY	24	0	15
2022	60	Three	Summer.Morph	LARGEBUTTERFLY	5	0	42
2022	61	Three	Summer.Morph	LARGEBUTTERFLY	28	2	9
2022	61	Three	Summer.Morph	STMB	34	1	25
2022	62	Three	Summer.Morph	LARGEBUTTERFLY	56	0	2
2022	62	Three	Summer.Morph	LARGEBEEFLY	28	0	12
2022	62	Three	Summer.Morph	LARGEBUTTERFLY	19	1	27
2022	63	Three	Summer.Morph	STSB	4	0	36
2022	63	Three	Summer.Morph	LARGEBUTTERFLY	4	0	11
2022	64	Three	Summer.Morph	STSB	9	3	39
2022	64	Three	Summer.Morph	STSB	10	2	38
2022	64	Three	Summer.Morph	STSB	30	3	14
2022	64	Three	Summer.Morph	LARGEBEEFLY	41	1	9
2022	64	Three	Summer.Morph	STMB	7	2	33
2022	65	Three	Summer.Morph	STSB	25	0	49
2022	65	Three	Summer.Morph	STMB	42	11	10
2022	65	Three	Summer.Morph	STSB	10	0	56
2022	66	Three	Summer.Morph	LARGEBUTTERFLY	47	0	6
2022	67	Three	Summer.Morph	LARGEBUTTERFLY	25	3	16
2022	67	Three	Summer.Morph	STMB	4	1	41
2022	67	Three	Summer.Morph	STSB	3	0	33
